# Supplementary material for: Key LncRNAs Associated With Oxidative Stress Were Identified by GEO Database Data and Whole Blood Analysis of Intervertebral Disc Degeneration Patients
Source: Front Genet. 2022 Jul 22;13:929843. doi: 10.3389/fgene.2022.929843 (PMC9353269; doi:10.3389/fgene.2022.929843)
Supplement: Supplementary file 1 [file Table9.XLSX]

## Sheet: correlation_filter
OS	lncRNA	cor	p.value
MAVS	EWSAT1	-0.80515	0.000167873
MAVS	LINC00894	0.871519	1.1e-05
MAVS	LINC01568	-0.862694	1.7e-05
MAVS	OSTM1-AS1	-0.856795	2.25e-05
MAVS	LINC00333	-0.815236	0.000119081
MAVS	LINC00376	-0.816624	0.0001134
MAVS	LINC01256	-0.81509	0.000119689
MAVS	LIFR-AS1	-0.857669	2.16e-05
MAVS	ANKRD10-IT1	0.85815	2.11e-05
MAVS	TBC1D22A-AS1	-0.839054	4.85e-05
MAVS	LZTS1-AS1	-0.842194	4.26e-05
MAVS	STEAP2-AS1	-0.803848	0.000175232
MAVS	TTC3-AS1	-0.817456	0.000110107
MAVS	LINC01479	-0.827564	7.6e-05
MAVS	TESC-AS1	-0.815489	0.000118028
MAVS	WAC-AS1	0.840946	4.49e-05
MAVS	MAGI2-AS2	-0.813813	0.000125144
MAVS	LINC01152	-0.825141	8.33e-05
MAVS	EPHA5-AS1	-0.834582	5.8e-05
MAVS	KCNIP2-AS1	-0.840922	4.49e-05
MAVS	LINC00560	-0.824027	8.68e-05
MAVS	CLSTN2-AS1	-0.823703	8.78e-05
MAVS	ARHGEF9-IT1	-0.845825	3.66e-05
MAVS	LINC01096	-0.834077	5.92e-05
MAVS	DKFZP434H168	-0.821623	9.48e-05
MAVS	UNQ6494	-0.848073	3.32e-05
MAVS	LINC01387	-0.842221	4.25e-05
MAVS	B3GALT5-AS1	-0.817841	0.00010861
MAVS	FIRRE	-0.830803	6.72e-05
MAVS	TTTY19	-0.846978	3.48e-05
MAVS	GUSBP11	0.803915	0.000174849
MDM4	LINC00921	0.824543	8.51e-05
DDAH1	LINC01118	0.985194	4.02e-12
DDAH1	LINC01010	-0.807553	0.000154961
DDAH1	LINC00645	-0.821448	9.54e-05
DDAH1	LINC00575	0.850764	2.95e-05
DDAH1	PTPRD-AS2	0.964074	1.88e-09
DDAH1	LINC01522	0.869911	1.19e-05
DDAH1	FAM182B	0.969099	6.65e-10
DDAH1	LINC00547	0.808489	0.000150159
DDAH1	LINC00893	-0.815553	0.000117762
DDAH1	EVX1-AS	0.990819	1.44e-13
DDAH1	LINC01498	0.961161	3.23e-09
DDAH1	RUNDC3A-AS1	-0.82933	7.11e-05
DDAH1	LINC00898	0.92293	3.53e-07
DDAH1	STAU2-AS1	0.812989	0.000128771
DDAH1	KIAA0087	0.860247	1.91e-05
DDAH1	COL4A2-AS2	-0.805461	0.000166152
DDAH1	EGOT	-0.820697	9.8e-05
OXR1	LINC01471	0.991952	5.74e-14
OXR1	LINC00460	0.968716	7.24e-10
OXR1	FAM138D	0.965074	1.55e-09
OXR1	LINC00298	0.887167	4.61e-06
OXR1	KIF25-AS1	0.825845	8.11e-05
OXR1	LINC01490	0.833266	6.11e-05
OXR1	LINC00382	0.920518	4.35e-07
OXR1	TBX2-AS1	0.921297	4.07e-07
OXR1	LINC00703	0.922857	3.55e-07
OXR1	NR2F2-AS1	0.988779	5.83e-13
OXR1	FAM53B-AS1	0.876647	8.36e-06
OXR1	EMX2OS	0.85664	2.26e-05
OXR1	ZBED3-AS1	0.896611	2.57e-06
OXR1	BBOX1-AS1	0.900768	1.95e-06
OXR1	ITIH4-AS1	0.96933	6.31e-10
OXR1	HTR2A-AS1	0.971826	3.51e-10
OXR1	LAMA5-AS1	0.869917	1.19e-05
OXR1	RBMS3-AS1	0.846685	3.52e-05
OXR1	LINC00612	0.973164	2.5e-10
OXR1	LINC01164	0.858897	2.04e-05
OXR1	CPEB1-AS1	0.954373	9.78e-09
OXR1	LINC01549	0.905163	1.44e-06
MSN	LINC00877	0.823534	8.84e-05
MSN	EWSAT1	0.808611	0.000149545
MSN	LINC00423	0.826387	7.95e-05
MSN	TRAF3IP2-AS1	-0.860608	1.88e-05
MSN	C8orf37-AS1	0.820737	9.79e-05
MSN	ZNF790-AS1	-0.861997	1.76e-05
MSN	LINC01119	0.803199	0.000179004
MSN	OSTM1-AS1	0.814467	0.000122327
MSN	HCG14	0.828964	7.21e-05
MSN	MIR4500HG	0.80795	0.000152908
MSN	LINC00376	0.808607	0.000149567
MSN	LINC01432	0.802236	0.000184717
MSN	LINC00502	0.814727	0.00012122
MSN	LINC01256	0.804446	0.000171818
MSN	LIFR-AS1	0.826321	7.97e-05
MSN	ANKRD10-IT1	-0.822786	9.08e-05
MSN	TBC1D22A-AS1	0.814312	0.00012299
MSN	RBFADN	0.819837	0.000101117
MSN	SRRM2-AS1	-0.815989	0.000115971
MSN	LZTS1-AS1	0.821237	9.61e-05
MSN	LMO7-AS1	0.830275	6.86e-05
MSN	LINC01479	0.817227	0.000111007
MSN	TUB-AS1	0.875387	8.94e-06
MSN	ASMTL-AS1	0.822828	9.07e-05
MSN	EHD4-AS1	0.833335	6.09e-05
MSN	SCEL-AS1	0.806221	0.000162015
MSN	MAGI2-AS2	0.804244	0.000172969
MSN	C5orf66-AS1	0.834801	5.75e-05
MSN	PRC1-AS1	0.813064	0.000128436
MSN	FGF13-AS1	0.817016	0.000111841
MSN	LINC01152	0.816024	0.00011583
MSN	CERS6-AS1	-0.804731	0.000170214
MSN	NAALADL2-AS3	0.811756	0.000134363
MSN	MIR22HG	0.863218	1.66e-05
MSN	LINC01039	0.806619	0.000159877
MSN	LINC00560	0.810631	0.000139638
MSN	ARHGEF9-IT1	0.80581	0.000164239
MSN	OR5V1	0.835899	5.5e-05
MSN	DKFZP434H168	0.806502	0.000160502
MSN	STARD7-AS1	0.833281	6.1e-05
MSN	FIRRE	0.827874	7.52e-05
MSN	TTTY19	0.806227	0.000161981
COX5A	SNHG5	0.82544	8.23e-05
COX5A	LINC01127	-0.831156	6.63e-05
COX5A	NEAT1	-0.816239	0.000114954
COX5A	LINC01104	-0.803902	0.000174923
COX5A	LINC01237	-0.867619	1.34e-05
COX5A	LINC00958	-0.809777	0.00014376
COX5A	SNHG6	0.862692	1.7e-05
COX5A	OTUD6B-AS1	0.805974	0.000163351
COX5A	LINC00398	-0.803487	0.000177323
COX5A	LINC01215	0.803752	0.000175785
COX5A	SMIM2-AS1	-0.824214	8.62e-05
COX5A	PITPNA-AS1	0.860104	1.93e-05
COX5A	HOXB-AS3	-0.83421	5.88e-05
COX5A	NCAM1-AS1	-0.805496	0.00016596
COX5A	UBAC2-AS1	0.813125	0.000128165
COX5A	ENO1-AS1	0.828932	7.22e-05
COX5A	SENCR	-0.84733	3.43e-05
COX5A	PRKAG2-AS1	0.837262	5.21e-05
COX5A	LINC01093	-0.830212	6.87e-05
COX5A	IQCH-AS1	0.809853	0.000143389
COX5A	LINC01352	-0.80862	0.000149498
COX5A	HCG27	-0.849881	3.07e-05
COX5A	LINC00240	0.904583	1.5e-06
COX5A	FAM157C	-0.888626	4.23e-06
COX5A	MAPKAPK5-AS1	0.806942	0.000158164
COX5A	LINC01347	-0.922897	3.54e-07
COX5A	LINC00174	-0.925872	2.71e-07
COX5A	SNHG19	0.841774	4.33e-05
COX5A	GS1-24F4.2	-0.823668	8.79e-05
COX5A	PCED1B-AS1	0.869908	1.19e-05
COX5A	PRICKLE2-AS2	-0.847367	3.42e-05
COX5A	DGUOK-AS1	0.829271	7.13e-05
COX5A	SNHG18	-0.846757	3.51e-05
COX5A	LINC01201	-0.869171	1.24e-05
COX5A	HEIH	0.826301	7.97e-05
COX5A	F11-AS1	-0.843271	4.07e-05
COX5A	DHRS4-AS1	0.821093	9.66e-05
COX5A	LINC01014	-0.812611	0.000130464
COX5A	DANCR	0.880363	6.82e-06
COX5A	SNHG15	0.825618	8.18e-05
COX5A	SPANXA2-OT1	-0.870344	1.16e-05
COX5A	TRIM31-AS1	-0.848456	3.27e-05
COX5A	ZNF32-AS1	0.85648	2.28e-05
COX5A	HNF4A-AS1	-0.806329	0.00016143
COX5A	GAS5-AS1	0.86644	1.42e-05
COX5A	RNF216-IT1	-0.869781	1.2e-05
COX5A	RARA-AS1	-0.838518	4.95e-05
COX5A	JARID2-AS1	-0.841305	4.42e-05
COX5A	TP53TG1	0.844627	3.85e-05
COX5A	PSMB1	0.940364	6.14e-08
COX5A	ZBTB11-AS1	0.90744	1.22e-06
COX5A	LINC01198	0.861095	1.84e-05
COX5A	SNHG12	0.836654	5.34e-05
COX5A	MIR155HG	0.807737	0.000154008
COX5A	GAS5	0.822639	9.13e-05
COX5A	SNHG8	0.856067	2.33e-05
COX5A	EXOC3-AS1	0.84707	3.47e-05
COX5A	KU-MEL-3	-0.801873	0.000186909
COX5A	SNHG3	0.807206	0.000156772
COX5A	LINC01184	0.870384	1.16e-05
COX5A	MIF-AS1	0.889767	3.94e-06
COX5A	KCNJ2-AS1	-0.817129	0.000111393
COX5A	CLRN1-AS1	-0.902157	1.77e-06
COX5A	SHANK2-AS3	-0.821987	9.35e-05
COX5A	LINC00636	-0.809134	0.000146923
COX5A	PDCD4-AS1	-0.833856	5.97e-05
NDUFAF2	LINC01127	-0.815775	0.000116849
NDUFAF2	LINC01237	-0.869764	1.2e-05
NDUFAF2	SNHG6	0.909386	1.06e-06
NDUFAF2	OTUD6B-AS1	0.928006	2.22e-07
NDUFAF2	PITPNA-AS1	0.842175	4.26e-05
NDUFAF2	UBAC2-AS1	0.816135	0.000115377
NDUFAF2	SENCR	-0.808072	0.000152283
NDUFAF2	PRKAG2-AS1	0.82852	7.33e-05
NDUFAF2	LINC00240	0.837761	5.11e-05
NDUFAF2	FAM157C	-0.811482	0.000135633
NDUFAF2	LINC01347	-0.837182	5.23e-05
NDUFAF2	LINC00174	-0.854624	2.48e-05
NDUFAF2	SNHG19	0.90689	1.27e-06
NDUFAF2	GS1-24F4.2	-0.804045	0.000174103
NDUFAF2	TM4SF19-AS1	-0.829561	7.05e-05
NDUFAF2	PCED1B-AS1	0.841659	4.36e-05
NDUFAF2	DGUOK-AS1	0.84996	3.06e-05
NDUFAF2	LINC01201	-0.801794	0.000187392
NDUFAF2	AOAH-IT1	-0.801726	0.000187802
NDUFAF2	LINC01014	-0.811749	0.000134395
NDUFAF2	LINC01356	-0.874887	9.19e-06
NDUFAF2	ZNF32-AS1	0.909152	1.07e-06
NDUFAF2	TTC39C-AS1	0.815573	0.000117681
NDUFAF2	LINC00467	0.846235	3.59e-05
NDUFAF2	TP53TG1	0.851306	2.88e-05
NDUFAF2	PSMB1	0.897156	2.48e-06
NDUFAF2	ZBTB11-AS1	0.837484	5.16e-05
NDUFAF2	LINC01198	0.817942	0.00010822
NDUFAF2	SNHG12	0.847492	3.4e-05
NDUFAF2	MIR155HG	0.903583	1.6e-06
NDUFAF2	MED14OS	0.894152	3e-06
NDUFAF2	GAS5	0.904653	1.49e-06
NDUFAF2	SNHG8	0.917468	5.61e-07
NDUFAF2	LINC01003	0.889576	3.99e-06
NDUFAF2	EXOC3-AS1	0.800018	0.000198459
NDUFAF2	LINC01184	0.84648	3.56e-05
NDUFAF2	CLRN1-AS1	-0.841061	4.46e-05
NDUFAF2	SHANK2-AS3	-0.83512	5.68e-05
NDUFAF2	LINC00317	-0.80071	0.000194083
NDUFAF2	PDCD4-AS1	-0.872084	1.06e-05
SMAD4	NIFK-AS1	0.83569	5.55e-05
SMAD4	SEPSECS-AS1	0.839942	4.67e-05
SMAD4	LINC01569	0.849672	3.1e-05
SMAD4	ANKRD10-IT1	0.877503	7.98e-06
SMAD4	ATP2A1-AS1	0.803831	0.000175332
SMAD4	PRC1-AS1	-0.805782	0.000164395
SMAD4	DPYD-AS1	-0.815938	0.000116178
SMAD4	LBX2-AS1	-0.857436	2.18e-05
SMAD4	ZNF436-AS1	0.820723	9.79e-05
SMAD4	ARRDC1-AS1	0.8017	0.000187963
SMAD4	PP7080	0.830595	6.77e-05
SMAD4	SPATA41	0.805047	0.000168447
SMAD4	SNHG9	0.857165	2.21e-05
SMAD4	LINC00618	0.829804	6.98e-05
FTL	PCAT19	0.9126	8.27e-07
FTL	LINC00877	0.821834	9.41e-05
FTL	LINC00211	0.802253	0.000184613
FTL	LINC01104	0.849371	3.14e-05
FTL	ZMIZ1-AS1	0.853151	2.65e-05
FTL	LINC00662	-0.856451	2.28e-05
FTL	LINC00861	0.876775	8.3e-06
FTL	TDRG1	0.899153	2.17e-06
FTL	LINC01088	0.850833	2.94e-05
FTL	LINC01006	0.876692	8.34e-06
FTL	LINC00265	0.90505	1.45e-06
FTL	USP2-AS1	0.871421	1.1e-05
FTL	ADORA2A-AS1	0.858685	2.06e-05
FTL	HOXB-AS3	0.809918	0.00014307
FTL	NCAM1-AS1	0.807931	0.000153007
FTL	TRAF3IP2-AS1	-0.838825	4.89e-05
FTL	LINC01016	0.886746	4.73e-06
FTL	ZNF790-AS1	-0.862269	1.74e-05
FTL	LINC01119	0.861187	1.83e-05
FTL	LINC00299	0.902925	1.68e-06
FTL	HCG14	0.885347	5.13e-06
FTL	FOXCUT	0.874352	9.45e-06
FTL	LINC01150	0.872076	1.06e-05
FTL	LINC00173	0.827825	7.53e-05
FTL	PWRN2	0.84161	4.36e-05
FTL	LINC01482	0.818844	0.000104789
FTL	LINC00502	0.903206	1.65e-06
FTL	LINC00639	0.918205	5.28e-07
FTL	LINC00663	0.923707	3.29e-07
FTL	LINC00342	-0.80452	0.000171403
FTL	RALY-AS1	0.879005	7.35e-06
FTL	RBFADN	0.850031	3.05e-05
FTL	ZNF528-AS1	-0.831289	6.59e-05
FTL	SRRM2-AS1	-0.82567	8.16e-05
FTL	LINC00667	0.85875	2.05e-05
FTL	PRICKLE2-AS1	0.8419	4.31e-05
FTL	FBXL19-AS1	-0.801332	0.000190218
FTL	MIR205HG	0.831533	6.53e-05
FTL	LMO7-AS1	0.856255	2.31e-05
FTL	LINC00887	0.854239	2.53e-05
FTL	TUB-AS1	0.824871	8.41e-05
FTL	KCND3-IT1	0.899711	2.09e-06
FTL	GAS6-AS1	0.835805	5.52e-05
FTL	RORA-AS2	0.859532	1.98e-05
FTL	HGC6.3	0.853873	2.57e-05
FTL	ZNF337-AS1	0.823672	8.79e-05
FTL	LINGO1-AS1	0.909198	1.07e-06
FTL	LINC00641	-0.829183	7.15e-05
FTL	ABCC5-AS1	0.890423	3.79e-06
FTL	TMC3-AS1	0.812469	0.000131104
FTL	EHD4-AS1	0.822193	9.28e-05
FTL	PRC1-AS1	0.845302	3.74e-05
FTL	MID1IP1-AS1	0.890259	3.83e-06
FTL	VIPR1-AS1	0.89033	3.81e-06
FTL	DLGAP4-AS1	0.862125	1.75e-05
FTL	CERS6-AS1	-0.843842	3.98e-05
FTL	LINC01397	0.878211	7.68e-06
FTL	ADARB2-AS1	0.845878	3.65e-05
FTL	ZNF213-AS1	0.842935	4.13e-05
FTL	ARHGEF9-IT1	0.864551	1.56e-05
FTL	ADAMTS19-AS1	0.807877	0.000153286
FTL	LINC01475	0.861516	1.8e-05
FTL	CECR3	0.8769	8.25e-06
FTL	DIRC1	0.821229	9.62e-05
FTL	LINC00311	0.806244	0.000161889
FTL	LINC01126	0.833377	6.08e-05
FTL	ZNF436-AS1	-0.852082	2.78e-05
FTL	OR5V1	0.899988	2.05e-06
FTL	LINC00687	0.885257	5.16e-06
FTL	ASB16-AS1	0.876539	8.41e-06
FTL	LINC01123	0.869443	1.22e-05
FTL	TERC	0.883938	5.57e-06
FTL	LINC01002	0.908473	1.13e-06
FTL	MIR124-2HG	0.862154	1.75e-05
FTL	LINC01001	0.81626	0.000114869
FTL	AGAP11	-0.813385	0.000127017
FTL	LINC00884	0.838417	4.97e-05
FTL	SHANK2-AS3	0.80616	0.000162342
FTL	BAALC-AS2	0.897165	2.48e-06
FTL	LINC00106	0.883244	5.79e-06
FTL	SMCR2	0.88901	4.13e-06
RPL5	LINC00877	-0.819826	0.000101159
RPL5	SNHG5	0.856798	2.25e-05
RPL5	SATB1-AS1	0.806678	0.000159565
RPL5	LINC01127	-0.800687	0.000194224
RPL5	LINC00211	-0.801288	0.000190489
RPL5	SNHG11	0.822489	9.18e-05
RPL5	LINC00989	-0.870969	1.13e-05
RPL5	LINC00574	-0.822727	9.1e-05
RPL5	LINC01104	-0.883305	5.77e-06
RPL5	LINC01237	-0.942843	4.59e-08
RPL5	ZMIZ1-AS1	-0.846655	3.53e-05
RPL5	LINC00662	0.859188	2.01e-05
RPL5	DLEU1	-0.838351	4.99e-05
RPL5	LINC00958	-0.813565	0.000126229
RPL5	TDRG1	-0.891284	3.59e-06
RPL5	SNHG6	0.964287	1.81e-09
RPL5	THAP9-AS1	0.861839	1.77e-05
RPL5	LINC00398	-0.892838	3.26e-06
RPL5	LINC01215	0.925175	2.88e-07
RPL5	LINC00423	-0.831355	6.58e-05
RPL5	LINC00265	-0.8243	8.59e-05
RPL5	ADORA2A-AS1	-0.833702	6e-05
RPL5	PITPNA-AS1	0.937413	8.54e-08
RPL5	HOXB-AS3	-0.907764	1.19e-06
RPL5	LINC00184	-0.813462	0.000126678
RPL5	NCAM1-AS1	-0.85512	2.43e-05
RPL5	ENO1-AS1	0.833246	6.11e-05
RPL5	NAPA-AS1	0.900367	2e-06
RPL5	SENCR	-0.956728	6.79e-09
RPL5	PRKAG2-AS1	0.891128	3.63e-06
RPL5	MORF4L2-AS1	0.840604	4.55e-05
RPL5	LINC01016	-0.814857	0.000120669
RPL5	SEC24B-AS1	0.842778	4.16e-05
RPL5	ZNF790-AS1	0.847309	3.43e-05
RPL5	IQCH-AS1	0.882289	6.12e-06
RPL5	LINC01119	-0.834087	5.91e-05
RPL5	HCG14	-0.835021	5.7e-05
RPL5	LINC00240	0.895764	2.71e-06
RPL5	LINC00173	-0.855207	2.42e-05
RPL5	MAPKAPK5-AS1	0.977162	8.18e-11
RPL5	USP12-AS2	-0.888919	4.15e-06
RPL5	LINC01347	-0.816885	0.000112358
RPL5	LINC00502	-0.850029	3.05e-05
RPL5	LINC00342	0.925367	2.83e-07
RPL5	LINC00174	-0.838138	5.03e-05
RPL5	LINC01311	0.803425	0.000177684
RPL5	SNHG19	0.929725	1.88e-07
RPL5	RALY-AS1	-0.850513	2.98e-05
RPL5	PLCG1-AS1	0.822616	9.14e-05
RPL5	ZNF528-AS1	0.856889	2.24e-05
RPL5	GS1-24F4.2	-0.883362	5.75e-06
RPL5	TM4SF19-AS1	-0.847541	3.4e-05
RPL5	SRRM2-AS1	0.815674	0.000117263
RPL5	PCED1B-AS1	0.916437	6.1e-07
RPL5	PRICKLE2-AS2	-0.885873	4.98e-06
RPL5	MIR205HG	-0.837343	5.19e-05
RPL5	SNHG18	-0.910727	9.54e-07
RPL5	LINC00887	-0.852575	2.72e-05
RPL5	LINC01201	-0.894352	2.97e-06
RPL5	GAS6-AS1	-0.82562	8.18e-05
RPL5	RORA-AS1	0.863593	1.63e-05
RPL5	LINGO1-AS1	-0.826632	7.88e-05
RPL5	LINC00641	0.818448	0.000106283
RPL5	MIR31HG	-0.807609	0.00015467
RPL5	EHD4-AS1	-0.826929	7.79e-05
RPL5	GRTP1-AS1	-0.80475	0.000170106
RPL5	SNHG7	0.886399	4.82e-06
RPL5	HEIH	0.838956	4.87e-05
RPL5	SCEL-AS1	-0.845375	3.73e-05
RPL5	LINC01014	-0.82393	8.71e-05
RPL5	DANCR	0.81662	0.000113418
RPL5	MID1IP1-AS1	-0.838944	4.87e-05
RPL5	LINC01429	-0.825506	8.21e-05
RPL5	VIPR1-AS1	-0.828165	7.43e-05
RPL5	SNHG15	0.86379	1.61e-05
RPL5	SPANXA2-OT1	-0.877513	7.98e-06
RPL5	MIR22HG	-0.847962	3.34e-05
RPL5	MRGPRF-AS1	-0.802656	0.000182203
RPL5	GABPB1-AS1	0.903125	1.66e-06
RPL5	LINC00638	-0.869969	1.19e-05
RPL5	ZNF32-AS1	0.874799	9.23e-06
RPL5	GAS5-AS1	0.877452	8e-06
RPL5	CECR3	-0.876467	8.44e-06
RPL5	RARA-AS1	-0.841362	4.41e-05
RPL5	JARID2-AS1	-0.810433	0.000140584
RPL5	DIRC1	-0.800546	0.000195109
RPL5	TP53TG1	0.840591	4.55e-05
RPL5	PSMB1	0.913357	7.8e-07
RPL5	LBX2-AS1	-0.859128	2.02e-05
RPL5	LINC01198	0.846806	3.51e-05
RPL5	LINC01126	-0.895125	2.82e-06
RPL5	ZNF436-AS1	0.86472	1.54e-05
RPL5	LINC00526	0.807769	0.000153845
RPL5	THAP7-AS1	0.8038	0.000175512
RPL5	EPB41L4A-AS1	0.94286	4.58e-08
RPL5	SNHG12	0.968172	8.16e-10
RPL5	ZNF674-AS1	0.822116	9.31e-05
RPL5	C9orf62	-0.805935	0.000163559
RPL5	PP7080	0.878252	7.66e-06
RPL5	RNF216P1	-0.811127	0.000137291
RPL5	MIR155HG	0.846564	3.54e-05
RPL5	STX17-AS1	0.910062	1e-06
RPL5	GAS5	0.928188	2.18e-07
RPL5	SNHG8	0.952015	1.38e-08
RPL5	LINC00687	-0.823241	8.93e-05
RPL5	ASB16-AS1	-0.829625	7.03e-05
RPL5	EXOC3-AS1	0.906749	1.28e-06
RPL5	GLIDR	0.938019	7.99e-08
RPL5	TERC	-0.802103	0.000185517
RPL5	LINC01002	-0.899227	2.16e-06
RPL5	ZSCAN16-AS1	0.901629	1.84e-06
RPL5	SNHG3	0.944504	3.75e-08
RPL5	HCG11	0.846834	3.5e-05
RPL5	BMS1P4	0.850622	2.97e-05
RPL5	LINC01184	0.966698	1.12e-09
RPL5	MIR124-2HG	-0.830231	6.87e-05
RPL5	CLRN1-AS1	-0.869289	1.23e-05
RPL5	SHANK2-AS3	-0.882676	5.98e-06
RPL5	TMEM99	0.919723	4.65e-07
RPL5	BAALC-AS2	-0.808768	0.000148752
RPL5	LINC00106	-0.820221	9.97e-05
RPL5	PDCD4-AS1	-0.82279	9.08e-05
RPL5	LINC00685	0.845374	3.73e-05
RPL5	PIK3CD-AS1	-0.89069	3.73e-06
RPL5	CIRBP-AS1	-0.834657	5.78e-05
FKBP5	ZSWIM8-AS1	0.81106	0.000137608
FKBP5	INTS6-AS1	0.806129	0.000162508
SHBG	LINC01248	0.807029	0.000157703
LYRM4	VLDLR-AS1	-0.852212	2.77e-05
LYRM4	LINC01127	-0.915591	6.53e-07
LYRM4	LINC01237	-0.822988	9.02e-05
LYRM4	SNHG6	0.891912	3.46e-06
LYRM4	THAP9-AS1	0.841603	4.37e-05
LYRM4	OTUD6B-AS1	0.804484	0.000171604
LYRM4	PITPNA-AS1	0.874284	9.48e-06
LYRM4	ENO1-AS1	0.932834	1.38e-07
LYRM4	SENCR	-0.824218	8.62e-05
LYRM4	PRKAG2-AS1	0.846964	3.48e-05
LYRM4	LINC01093	-0.854231	2.53e-05
LYRM4	IQCH-AS1	0.813889	0.000124816
LYRM4	LINC00240	0.800025	0.000198414
LYRM4	MAPKAPK5-AS1	0.832686	6.25e-05
LYRM4	LINC01347	-0.808987	0.000147657
LYRM4	LURAP1L-AS1	-0.81638	0.000114385
LYRM4	SNHG19	0.86002	1.93e-05
LYRM4	ADAMTS9-AS1	-0.815137	0.000119494
LYRM4	NKX2-1-AS1	-0.82479	8.44e-05
LYRM4	PCED1B-AS1	0.847233	3.44e-05
LYRM4	SEMA6A-AS1	0.889458	4.02e-06
LYRM4	MIR762HG	0.829452	7.08e-05
LYRM4	LINC01570	-0.803609	0.000176612
LYRM4	MYO16-AS1	-0.854425	2.51e-05
LYRM4	AOAH-IT1	-0.86044	1.9e-05
LYRM4	HEIH	0.823424	8.87e-05
LYRM4	OSBPL10-AS1	-0.839638	4.73e-05
LYRM4	CATIP-AS1	-0.838492	4.96e-05
LYRM4	TTTY22	-0.833688	6.01e-05
LYRM4	GABPB1-AS1	0.805567	0.000165572
LYRM4	LINC01097	-0.863078	1.67e-05
LYRM4	TP53TG1	0.816676	0.000113196
LYRM4	PSMB1	0.825677	8.16e-05
LYRM4	ZBTB11-AS1	0.809222	0.000146488
LYRM4	EPB41L4A-AS1	0.84368	4e-05
LYRM4	SNHG12	0.831972	6.42e-05
LYRM4	MED14OS	0.815956	0.000116105
LYRM4	STX17-AS1	0.914833	6.94e-07
LYRM4	GAS5	0.840591	4.55e-05
LYRM4	SNHG8	0.849471	3.12e-05
LYRM4	BAALC-AS1	-0.807652	0.000154446
LYRM4	SNHG3	0.840568	4.56e-05
LYRM4	BMS1P4	0.851389	2.87e-05
LYRM4	LINC01184	0.860467	1.89e-05
LYRM4	C8orf49	-0.815191	0.000119268
LYRM4	CLRN1-AS1	-0.874979	9.14e-06
LYRM4	PDCD4-AS1	-0.803909	0.000174884
LYRM4	LINC01447	-0.801664	0.000188183
SLC1A3	A1BG-AS1	-0.825928	8.09e-05
IL1RAP	SLC8A1-AS1	0.812256	0.000132071
IL1RAP	LINC01405	0.800285	0.000196761
IL1RAP	LURAP1L-AS1	0.805037	0.0001685
IL1RAP	ADAMTS9-AS1	0.80317	0.000179169
IL1RAP	LINC01570	0.822885	9.05e-05
IL1RAP	TTTY22	0.81687	0.00011242
CDK1	SBF2-AS1	0.809617	0.00014454
CDK1	SLIT1-AS1	0.88418	5.49e-06
CDK1	LINC00668	0.871667	1.09e-05
CDK1	DIAPH3-AS1	0.958049	5.49e-09
ZFAND1	SNHG5	0.816707	0.000113069
ZFAND1	LINC01127	-0.838306	5e-05
ZFAND1	LINC01237	-0.882542	6.03e-06
ZFAND1	SNHG6	0.975562	1.31e-10
ZFAND1	THAP9-AS1	0.829645	7.03e-05
ZFAND1	OTUD6B-AS1	0.854944	2.45e-05
ZFAND1	LINC00398	-0.863165	1.66e-05
ZFAND1	KANSL1-AS1	0.805446	0.000166234
ZFAND1	LINC01215	0.829469	7.07e-05
ZFAND1	PITPNA-AS1	0.950059	1.82e-08
ZFAND1	UBAC2-AS1	0.837637	5.13e-05
ZFAND1	ENO1-AS1	0.873687	9.79e-06
ZFAND1	SENCR	-0.885195	5.18e-06
ZFAND1	PRKAG2-AS1	0.891616	3.52e-06
ZFAND1	IQCH-AS1	0.831341	6.58e-05
ZFAND1	LINC00240	0.879683	7.08e-06
ZFAND1	MAPKAPK5-AS1	0.894929	2.86e-06
ZFAND1	LINC01347	-0.808268	0.000151286
ZFAND1	LINC00342	0.817372	0.000110439
ZFAND1	LINC00174	-0.820759	9.78e-05
ZFAND1	SNHG19	0.934158	1.21e-07
ZFAND1	PLCG1-AS1	0.807906	0.000153136
ZFAND1	ZNF528-AS1	0.801968	0.000186335
ZFAND1	TM4SF19-AS1	-0.854888	2.45e-05
ZFAND1	PCED1B-AS1	0.852213	2.77e-05
ZFAND1	SNHG18	-0.801324	0.000190265
ZFAND1	SEMA6A-AS1	0.848648	3.24e-05
ZFAND1	LY86-AS1	0.806641	0.000159763
ZFAND1	AOAH-IT1	-0.857215	2.21e-05
ZFAND1	TTTY22	-0.809985	0.000142743
ZFAND1	GABPB1-AS1	0.885434	5.11e-06
ZFAND1	ZNF32-AS1	0.850258	3.02e-05
ZFAND1	TP53TG1	0.914254	7.27e-07
ZFAND1	PSMB1	0.858383	2.09e-05
ZFAND1	LINC01198	0.822008	9.35e-05
ZFAND1	EPB41L4A-AS1	0.935376	1.06e-07
ZFAND1	SNHG12	0.910581	9.65e-07
ZFAND1	MIR155HG	0.831681	6.5e-05
ZFAND1	MED14OS	0.845003	3.79e-05
ZFAND1	STX17-AS1	0.908724	1.11e-06
ZFAND1	GAS5	0.921866	3.87e-07
ZFAND1	SNHG8	0.940049	6.36e-08
ZFAND1	LINC01003	0.857652	2.16e-05
ZFAND1	EXOC3-AS1	0.821758	9.43e-05
ZFAND1	GLIDR	0.816744	0.000112922
ZFAND1	LINC01451	-0.814749	0.000121127
ZFAND1	SNHG3	0.871928	1.07e-05
ZFAND1	HCG11	0.84344	4.04e-05
ZFAND1	BMS1P4	0.867646	1.33e-05
ZFAND1	LINC01184	0.922628	3.62e-07
ZFAND1	CLRN1-AS1	-0.871488	1.1e-05
ZFAND1	TMEM99	0.859264	2e-05
ZFAND1	LINC00317	-0.818887	0.000104627
ZFAND1	PDCD4-AS1	-0.827699	7.57e-05
ZFAND1	PIK3CD-AS1	-0.82191	9.38e-05
TSFM	LINC00877	-0.821487	9.53e-05
TSFM	LINC01192	-0.842729	4.17e-05
TSFM	LINC00958	-0.810015	0.000142602
TSFM	LINC00423	-0.899717	2.09e-06
TSFM	C8orf37-AS1	-0.830256	6.86e-05
TSFM	ZNF790-AS1	0.82391	8.72e-05
TSFM	SMG7-AS1	-0.849697	3.09e-05
TSFM	LINC01119	-0.805538	0.00016573
TSFM	USP12-AS2	-0.812006	0.000133212
TSFM	MIR4500HG	-0.840861	4.5e-05
TSFM	PRICKLE2-AS2	-0.823365	8.89e-05
TSFM	LINC00609	-0.87679	8.29e-06
TSFM	SNHG18	-0.821203	9.62e-05
TSFM	LINC01201	-0.802303	0.000184313
TSFM	ASMTL-AS1	-0.848004	3.33e-05
TSFM	EHD4-AS1	-0.835008	5.7e-05
TSFM	LINC01429	-0.820068	0.000100279
TSFM	SNHG15	0.826635	7.87e-05
TSFM	LINC01152	-0.812156	0.000132529
TSFM	SPANXA2-OT1	-0.81045	0.000140502
TSFM	NAALADL2-AS3	-0.846172	3.6e-05
TSFM	MIR22HG	-0.836047	5.47e-05
TSFM	LINC01039	-0.838139	5.03e-05
TSFM	DSCAM-IT1	-0.87471	9.27e-06
TSFM	LINC01126	-0.835084	5.68e-05
TSFM	THAP7-AS1	0.808542	0.000149893
TSFM	OR5V1	-0.800849	0.000193215
TSFM	PP7080	0.815344	0.000118628
TSFM	TERC	-0.801217	0.000190925
TSFM	LINC00685	0.847157	3.45e-05
TNFSF10	ATP2A1-AS1	-0.8023	0.000184334
TNFSF10	DIP2A-IT1	-0.816145	0.000115335
TNFSF10	ARHGAP5-AS1	-0.852132	2.78e-05
RBM4	LINC00861	-0.808785	0.00014867
RBM4	LINC00184	-0.829416	7.09e-05
RBM4	LINC00663	-0.834891	5.73e-05
RBM4	RBFADN	-0.832147	6.38e-05
RBM4	OSMR-AS1	-0.847899	3.34e-05
RBM4	CCDC183-AS1	-0.824672	8.47e-05
RBM4	LINC00271	-0.852449	2.74e-05
RBM4	C5orf66-AS1	-0.806142	0.000162437
RBM4	TERC	-0.813478	0.000126609
CD44	PCAT19	0.960804	3.44e-09
CD44	LINC00877	0.883728	5.64e-06
CD44	LINC01137	0.85054	2.98e-05
CD44	LINC00211	0.89926	2.16e-06
CD44	LINC01104	0.833203	6.12e-05
CD44	ZMIZ1-AS1	0.900394	2e-06
CD44	LINC00662	-0.885451	5.1e-06
CD44	LINC00841	0.821595	9.49e-05
CD44	LINC00861	0.963872	1.96e-09
CD44	DLEU1	0.852317	2.75e-05
CD44	TDRG1	0.90618	1.33e-06
CD44	HOTAIR	0.855378	2.4e-05
CD44	LINC01088	0.940404	6.11e-08
CD44	LINC00423	0.865759	1.47e-05
CD44	LINC01006	0.926691	2.51e-07
CD44	LINC00265	0.920542	4.34e-07
CD44	USP2-AS1	0.963634	2.05e-09
CD44	ADORA2A-AS1	0.890492	3.77e-06
CD44	HOXB-AS3	0.84828	3.29e-05
CD44	LINC01060	0.832845	6.21e-05
CD44	LINC00184	0.817942	0.000108221
CD44	NCAM1-AS1	0.810016	0.000142597
CD44	TRAF3IP2-AS1	-0.893632	3.11e-06
CD44	C8orf37-AS1	0.804678	0.000170509
CD44	LINC01016	0.946373	2.97e-08
CD44	ZNF790-AS1	-0.896091	2.65e-06
CD44	LINC01119	0.908717	1.11e-06
CD44	LINC00299	0.943234	4.38e-08
CD44	HCG14	0.957809	5.71e-09
CD44	FOXCUT	0.868793	1.26e-05
CD44	LINC01150	0.971659	3.65e-10
CD44	LINC00173	0.934315	1.19e-07
CD44	USP12-AS2	0.902131	1.77e-06
CD44	LINC00400	0.920988	4.17e-07
CD44	LINC01482	0.885453	5.1e-06
CD44	LINC01134	0.878555	7.53e-06
CD44	LINC00502	0.94499	3.53e-08
CD44	LINC00639	0.928157	2.19e-07
CD44	LINC00663	0.937849	8.14e-08
CD44	ANKRD10-IT1	-0.826616	7.88e-05
CD44	RALY-AS1	0.934122	1.21e-07
CD44	FGD5-AS1	-0.884272	5.46e-06
CD44	CTC-338M12.4	-0.83889	4.88e-05
CD44	RBFADN	0.909733	1.03e-06
CD44	OSMR-AS1	0.852827	2.69e-05
CD44	SRRM2-AS1	-0.81608	0.000115599
CD44	LINC00857	0.87191	1.07e-05
CD44	LINC00667	0.958773	4.87e-09
CD44	PRICKLE2-AS1	0.9069	1.27e-06
CD44	MIR205HG	0.927317	2.37e-07
CD44	SNHG18	0.822195	9.28e-05
CD44	LMO7-AS1	0.960563	3.58e-09
CD44	LINC00887	0.936026	9.92e-08
CD44	KCND3-IT1	0.966755	1.1e-09
CD44	GAS6-AS1	0.912786	8.15e-07
CD44	HGC6.3	0.97735	7.72e-11
CD44	ZNF337-AS1	0.876677	8.35e-06
CD44	LINGO1-AS1	0.925321	2.85e-07
CD44	LINC00641	-0.940871	5.79e-08
CD44	ABCC5-AS1	0.932548	1.42e-07
CD44	TMC3-AS1	0.818006	0.000107974
CD44	EHD4-AS1	0.860627	1.88e-05
CD44	IPO9-AS1	0.855231	2.42e-05
CD44	ESRG	0.879507	7.15e-06
CD44	PSMG3-AS1	0.893799	3.07e-06
CD44	WAC-AS1	-0.841291	4.42e-05
CD44	SCEL-AS1	0.807087	0.0001574
CD44	LINC01011	0.800901	0.000192887
CD44	LINC00271	0.840798	4.51e-05
CD44	C5orf66-AS1	0.837126	5.24e-05
CD44	ITGA9-AS1	0.906807	1.28e-06
CD44	PRC1-AS1	0.96049	3.63e-09
CD44	PKNOX2-AS1	0.808517	0.000150018
CD44	MID1IP1-AS1	0.912033	8.64e-07
CD44	LINC01429	0.808089	0.000152198
CD44	VIPR1-AS1	0.917242	5.72e-07
CD44	DLGAP4-AS1	0.839442	4.77e-05
CD44	MIR22HG	0.909005	1.09e-06
CD44	MRGPRF-AS1	0.815303	0.0001188
CD44	LINC01397	0.92078	4.25e-07
CD44	ADARB2-AS1	0.958531	5.07e-09
CD44	LINC00638	0.899674	2.1e-06
CD44	ZNF213-AS1	0.953319	1.14e-08
CD44	CLSTN2-AS1	0.840406	4.59e-05
CD44	ARHGEF9-IT1	0.886723	4.73e-06
CD44	ADAMTS19-AS1	0.906305	1.32e-06
CD44	LINC01475	0.805518	0.000165838
CD44	CECR3	0.926679	2.51e-07
CD44	LINC00311	0.80941	0.00014556
CD44	LBX2-AS1	0.812596	0.000130533
CD44	C9orf163	0.861239	1.83e-05
CD44	LINC01126	0.837441	5.17e-05
CD44	ZNF436-AS1	-0.833381	6.08e-05
CD44	OR5V1	0.858333	2.09e-05
CD44	ZNF674-AS1	-0.912621	8.26e-07
CD44	HNF1A-AS1	0.818133	0.000107485
CD44	NFYC-AS1	0.83269	6.25e-05
CD44	C1orf229	0.841211	4.44e-05
CD44	LINC00687	0.934706	1.14e-07
CD44	ASB16-AS1	0.911233	9.18e-07
CD44	GLIDR	-0.839051	4.85e-05
CD44	LINC01123	0.871809	1.08e-05
CD44	TERC	0.940701	5.91e-08
CD44	LINC01002	0.823146	8.96e-05
CD44	ZSCAN16-AS1	-0.873579	9.84e-06
CD44	DIRC3	-0.823603	8.82e-05
CD44	MIR124-2HG	0.922412	3.69e-07
CD44	LINC01001	0.887128	4.62e-06
CD44	FAM215A	-0.839142	4.83e-05
CD44	LINC00884	0.950833	1.63e-08
CD44	SHANK2-AS3	0.820981	9.7e-05
CD44	RMRP	0.893917	3.05e-06
CD44	BAALC-AS2	0.943947	4.02e-08
CD44	LINC00106	0.961088	3.27e-09
CD44	CIRBP-AS1	0.832658	6.25e-05
CD44	SMCR2	0.951213	1.55e-08
CD44	SYNJ2-IT1	0.890962	3.67e-06
NR3C1	LINC01004	0.951268	1.54e-08
NR3C1	MALAT1	0.877234	8.1e-06
NR3C1	TTN-AS1	0.842117	4.27e-05
NR3C1	DNM3OS	0.821851	9.4e-05
NR3C1	TM4SF1-AS1	-0.804683	0.000170484
NR3C1	KMT2E-AS1	0.816187	0.000115163
NR3C1	INTS6-AS1	0.820476	9.88e-05
NR3C1	LINC01075	-0.83998	4.67e-05
NR3C1	SNRK-AS1	0.887643	4.48e-06
NR3C1	KCNMA1-AS2	-0.825614	8.18e-05
NR3C1	FAM13A-AS1	0.838493	4.96e-05
NR3C1	IPO9-AS1	-0.865209	1.51e-05
NR3C1	WAC-AS1	0.82745	7.64e-05
NR3C1	EFCAB6-AS1	0.865135	1.51e-05
NR3C1	POU6F2-AS1	-0.802852	0.000181041
NR3C1	ERC2-IT1	0.842273	4.25e-05
NR3C1	HNF1A-AS1	-0.806234	0.000161941
NR3C1	PAXIP1-AS2	-0.839048	4.85e-05
NR3C1	LINC00862	0.805887	0.000163822
NR3C1	DGCR11	0.856192	2.31e-05
NR3C1	ZBTB20-AS4	0.934878	1.12e-07
IL6R	LINC-PINT	0.82683	7.82e-05
IL6R	NEAT1	0.845757	3.67e-05
IL6R	CYP1B1-AS1	0.805601	0.000165383
IL6R	LINC01352	0.806609	0.000159931
IL6R	LUCAT1	0.911357	9.1e-07
IL6R	HCG27	0.872795	1.03e-05
IL6R	FAM157C	0.867602	1.34e-05
IL6R	TMEM92-AS1	0.842348	4.23e-05
IL6R	LINC01347	0.850958	2.93e-05
IL6R	LINC00174	0.804147	0.000173519
IL6R	ZNF341-AS1	0.833757	5.99e-05
IL6R	C1RL-AS1	0.827832	7.53e-05
IL6R	FAM13A-AS1	0.809963	0.000142854
IL6R	ARHGAP26-IT1	0.913654	7.62e-07
IL6R	B4GALT1-AS1	0.804146	0.000173527
IL6R	C9orf139	0.866496	1.41e-05
IL6R	LINC00862	0.801523	0.000189041
IL6R	DLEU2L	0.879348	7.21e-06
CDH13	CDKN2B-AS1	0.848553	3.25e-05
CDH13	LINC00658	0.811129	0.000137282
CDH13	TEX26-AS1	0.85474	2.47e-05
CDH13	LINC00506	0.828992	7.2e-05
CDH13	LINC01255	0.85155	2.85e-05
CDH13	LINC01428	0.857087	2.22e-05
CDH13	LINC01425	0.841302	4.42e-05
CDH13	LINC01519	0.847516	3.4e-05
CDH13	PTCSC2	0.891803	3.48e-06
CDH13	ATP13A5-AS1	0.808789	0.000148647
CDH13	SHANK2-AS1	0.963323	2.17e-09
TREM1	SLC8A1-AS1	0.844424	3.88e-05
TREM1	LUCAT1	0.80643	0.000160886
TREM1	HCG27	0.857228	2.2e-05
TREM1	FAM157C	0.807159	0.00015702
TREM1	C1RL-AS1	0.821889	9.39e-05
TREM1	ARHGAP26-IT1	0.91439	7.19e-07
TREM1	AOAH-IT1	0.866853	1.39e-05
TREM1	PPP4R1-AS1	0.807502	0.000155228
TREM1	BEAN1-AS1	0.838566	4.94e-05
TREM1	WDFY3-AS2	0.818521	0.000106008
TREM1	KU-MEL-3	0.803232	0.000178807
TREM1	DLEU2L	0.852654	2.71e-05
RAG2	CASC8	0.879662	7.09e-06
RAG2	LINC00664	0.9378	8.19e-08
RAG2	FTX	0.862374	1.73e-05
RAG2	OTX2-AS1	0.863125	1.67e-05
RAG2	LINC00940	0.829602	7.04e-05
RAG2	SLIT2-IT1	0.961155	3.23e-09
RAG2	GTF3C2-AS1	0.809396	0.000145628
RAG2	LINC00853	0.913993	7.42e-07
RAG2	LINC01350	0.909068	1.08e-06
RAG2	LINC01114	0.957641	5.86e-09
RAG2	LINC01117	0.836484	5.38e-05
RAG2	LINC01419	0.871634	1.09e-05
RAG2	LINC00840	0.922575	3.64e-07
RAG2	LINC01166	0.94501	3.52e-08
RAG2	LINC01563	0.95262	1.27e-08
RAG2	IGSF11-AS1	0.81381	0.000125159
RAG2	LPP-AS1	0.808493	0.000150143
RAG2	ALDH1L1-AS2	0.939151	7.04e-08
RAG2	LINC00307	0.963839	1.97e-09
RAG2	MEG8	0.808304	0.000151098
RAG2	HOXA11-AS	0.845432	3.72e-05
RAG2	FAM99A	0.894319	2.97e-06
RAG2	MLIP-IT1	0.883301	5.78e-06
RAG2	PWRN4	0.835038	5.69e-05
RAG2	SUCLA2-AS1	0.810527	0.000140133
RAG2	LINC00558	0.905555	1.4e-06
RAG2	NALCN-AS1	0.948569	2.23e-08
RAG2	LINC00613	0.909651	1.03e-06
RAG2	LINC01054	0.932815	1.39e-07
RAG2	HAS2-AS1	0.889567	3.99e-06
RAG2	LINC01151	0.85868	2.06e-05
RAG2	LINC01527	0.977831	6.66e-11
RAG2	LINC01072	0.867065	1.37e-05
RAG2	OR12D3	0.977635	7.07e-11
RAG2	C6orf223	0.997258	3.1e-17
RAG2	DLGAP2	0.895186	2.81e-06
RAG2	TTTY23	0.973808	2.12e-10
RAG2	SERTAD4-AS1	0.88828	4.31e-06
RAG2	CHODL-AS1	0.966923	1.06e-09
RAG2	COL18A1-AS1	0.962356	2.6e-09
RAG2	CACTIN-AS1	0.982278	1.4e-11
RAG2	C8orf86	0.830767	6.73e-05
RAG2	LINC01235	0.804047	0.000174091
RAG2	TTTY17A	0.849259	3.15e-05
RAG2	PRORY	0.816732	0.000112969
CD4	LINC00313	-0.830937	6.69e-05
CD4	ADAMTS9-AS2	-0.884382	5.43e-06
CD4	GRM5-AS1	-0.80174	0.000187716
CD4	TTTY18	-0.8807	6.69e-06
CD4	LINC00907	-0.812915	0.0001291
CD4	LINC00636	-0.806966	0.000158036
CD4	LINC01447	-0.80344	0.000177597
SDHC	UBL7-AS1	0.807919	0.000153071
SDHC	LINC01386	-0.852235	2.76e-05
SDHC	LINC00311	-0.803668	0.000176274
GHRHR	LINC00589	0.839597	4.74e-05
GHRHR	RAET1E-AS1	0.913197	7.9e-07
GHRHR	INE2	0.862664	1.71e-05
ATXN3	RFPL3S	0.837206	5.22e-05
SPG7	ZSWIM8-AS1	0.811089	0.000137468
SPG7	TMEM92-AS1	0.880682	6.7e-06
SPG7	C1RL-AS1	0.804041	0.000174124
CIRBP	LINC01527	0.804744	0.000170141
MST1	LINC00705	0.843313	4.07e-05
MST1	BOK-AS1	0.899215	2.16e-06
MST1	PTPRG-AS1	0.918194	5.28e-07
MST1	LINC01426	0.935097	1.09e-07
MST1	LINC00967	0.933316	1.32e-07
MST1	FLJ40194	0.910423	9.77e-07
MST1	ZNF503-AS1	0.939072	7.11e-08
MST1	DNAH17-AS1	0.846358	3.57e-05
MST1	DLGAP1-AS4	0.808677	0.00014921
MST1	MIR381HG	0.859049	2.02e-05
MST1	LINC01276	0.841959	4.3e-05
MST1	GPC5-AS2	0.940321	6.17e-08
MST1	DSCR10	0.889537	4e-06
MST1	PPEF1-AS1	0.856369	2.29e-05
MST1	LINC00272	0.870402	1.16e-05
MST1	TTTY8	0.80799	0.000152703
MST1	PP12613	0.921318	4.06e-07
MST1	TMEM51-AS1	0.962041	2.75e-09
MST1	LINC01556	0.909091	1.08e-06
CHEK2	SMIM2-AS1	-0.883582	5.68e-06
CHEK2	LINC00323	-0.828066	7.46e-05
CHEK2	SNHG15	0.800193	0.00019734
CHEK2	RARA-AS1	-0.809018	0.000147502
CHEK2	JARID2-AS1	-0.800161	0.000197548
CHEK2	RNF216P1	-0.801815	0.000187262
CHEK2	STARD7-AS1	-0.814257	0.000123223
PKD1	LINC01121	-0.865686	1.47e-05
SMG1	LINC01249	-0.823185	8.95e-05
SMG1	MIR7515HG	-0.815739	0.000116997
SMG1	FZD10-AS1	0.813448	0.000126741
SMG1	LINC01069	0.800519	0.000195282
SMG1	LINC01584	-0.82454	8.52e-05
SMG1	LINC01393	0.807022	0.000157739
SMG1	ARHGEF7-AS1	-0.801394	0.000189838
SMG1	SNRK-AS1	0.855236	2.42e-05
SMG1	KCNMA1-AS2	-0.810568	0.000139937
SMG1	SLC7A11-AS1	-0.804904	0.000169246
SMG1	CLDN10-AS1	-0.851136	2.9e-05
SMG1	CFLAR-AS1	0.8902	3.84e-06
SMG1	PPP2R2B-IT1	0.837022	5.26e-05
SMG1	SORCS3-AS1	-0.823907	8.72e-05
SMG1	CT62	0.836816	5.31e-05
SMG1	DPP10-AS3	-0.816502	0.00011389
SMG1	DSCAS	-0.827897	7.51e-05
SMG1	FLJ12825	-0.809687	0.000144196
SMG1	LINC00235	-0.811105	0.000137395
SMG1	LINC01124	-0.80601	0.000163156
SMG1	HTR5A-AS1	0.830503	6.8e-05
SMG1	N4BP2L2-IT2	0.814527	0.000122072
HERC2	OIP5-AS1	0.803208	0.000178947
KRT14	LINC01118	0.982378	1.35e-11
KRT14	LINC01010	-0.838766	4.9e-05
KRT14	LINC00645	-0.84937	3.14e-05
KRT14	PTPRD-AS2	0.941615	5.31e-08
KRT14	LINC00354	-0.809207	0.000146561
KRT14	PLA2G4E-AS1	-0.822729	9.1e-05
KRT14	LINC01522	0.867474	1.35e-05
KRT14	FAM182B	0.924476	3.07e-07
KRT14	CELF2-AS2	-0.807207	0.000156768
KRT14	SATB2-AS1	-0.805692	0.000164883
KRT14	LINC00547	0.832403	6.32e-05
KRT14	MACROD2-AS1	-0.80199	0.000186198
KRT14	TTC28-AS1	-0.870317	1.17e-05
KRT14	LINC00893	-0.839544	4.75e-05
KRT14	LINC00395	-0.825718	8.15e-05
KRT14	EVX1-AS	0.96753	9.36e-10
KRT14	LINC01498	0.926072	2.66e-07
KRT14	RUNDC3A-AS1	-0.822924	9.04e-05
KRT14	SNCA-AS1	-0.817384	0.000110391
KRT14	LINC00898	0.920481	4.36e-07
KRT14	SLC44A4	-0.823723	8.78e-05
KRT14	COL4A2-AS2	-0.869876	1.19e-05
KRT14	EGOT	-0.850619	2.97e-05
RPS6KB1	LINC00877	-0.809753	0.000143874
RPS6KB1	ZMIZ1-AS1	-0.827186	7.71e-05
RPS6KB1	LINC01119	-0.845227	3.75e-05
RPS6KB1	RGPD4-AS1	-0.848133	3.31e-05
RPS6KB1	LINC00639	-0.803061	0.000179812
RPS6KB1	RBFADN	-0.805122	0.000168031
RPS6KB1	EHD4-AS1	-0.849694	3.09e-05
RPS6KB1	MCHR2-AS1	-0.874617	9.32e-06
RPS6KB1	PKNOX2-AS1	-0.854361	2.51e-05
RPS6KB1	VIPR1-AS1	-0.81978	0.000101327
RPS6KB1	ENTPD1-AS1	-0.846461	3.56e-05
RPS6KB1	CLSTN2-AS1	-0.858182	2.11e-05
RPS6KB1	ARHGEF9-IT1	-0.820511	9.87e-05
RPS6KB1	DIRC1	-0.849228	3.16e-05
RPS6KB1	LINC01346	-0.837293	5.2e-05
RPS6KB1	ASB16-AS1	-0.834346	5.85e-05
RPS6KB1	HPN-AS1	-0.808737	0.000148913
RPS6KB1	FIRRE	-0.85431	2.52e-05
CS	LINC01004	-0.860661	1.88e-05
CS	MALAT1	-0.826714	7.85e-05
CS	DNM3OS	-0.876789	8.3e-06
CS	KMT2E-AS1	-0.814016	0.000124264
CS	EFCAB6-AS1	-0.872829	1.02e-05
CS	ERC2-IT1	-0.833147	6.13e-05
CS	DGCR11	-0.877825	7.84e-06
CS	ZBTB20-AS4	-0.855121	2.43e-05
MSH6	PCAT19	0.925482	2.8e-07
MSH6	LINC00877	0.908149	1.16e-06
MSH6	LINC01137	0.823319	8.91e-05
MSH6	LINC00211	0.893889	3.06e-06
MSH6	LINC00989	0.835374	5.62e-05
MSH6	LINC00574	0.813892	0.000124799
MSH6	LINC01104	0.903657	1.6e-06
MSH6	LINC01237	0.886788	4.72e-06
MSH6	ZMIZ1-AS1	0.929859	1.86e-07
MSH6	LINC00662	-0.91186	8.76e-07
MSH6	LINC00861	0.917827	5.45e-07
MSH6	DLEU1	0.827829	7.53e-05
MSH6	LINC00958	0.870272	1.17e-05
MSH6	TDRG1	0.953941	1.04e-08
MSH6	SNHG6	-0.805246	0.000167338
MSH6	HOTAIR	0.87879	7.44e-06
MSH6	LINC01088	0.856803	2.25e-05
MSH6	LINC00398	0.823373	8.89e-05
MSH6	LINC00423	0.924696	3.01e-07
MSH6	LINC01006	0.901206	1.89e-06
MSH6	LINC00265	0.925206	2.88e-07
MSH6	USP2-AS1	0.91619	6.23e-07
MSH6	ADORA2A-AS1	0.897942	2.35e-06
MSH6	HOXB-AS3	0.909786	1.02e-06
MSH6	LINC01060	0.893938	3.05e-06
MSH6	LINC00184	0.84565	3.68e-05
MSH6	NCAM1-AS1	0.853103	2.66e-05
MSH6	TRAF3IP2-AS1	-0.821267	9.6e-05
MSH6	C8orf37-AS1	0.812011	0.000133189
MSH6	SENCR	0.827148	7.72e-05
MSH6	PXN-AS1	-0.811213	0.00013689
MSH6	MORF4L2-AS1	-0.818003	0.000107987
MSH6	LINC01016	0.961521	3.02e-09
MSH6	SEC24B-AS1	-0.816553	0.000113686
MSH6	ERVK13-1	-0.827713	7.56e-05
MSH6	ZNF790-AS1	-0.907635	1.2e-06
MSH6	LINC01119	0.943467	4.26e-08
MSH6	LINC00299	0.89807	2.33e-06
MSH6	HCG14	0.947621	2.52e-08
MSH6	FOXCUT	0.84363	4.01e-05
MSH6	LINC00240	-0.821485	9.53e-05
MSH6	LINC01150	0.955761	7.91e-09
MSH6	LINC00173	0.976053	1.14e-10
MSH6	MAPKAPK5-AS1	-0.843115	4.1e-05
MSH6	USP12-AS2	0.92193	3.85e-07
MSH6	LINC00400	0.922506	3.66e-07
MSH6	LINC01482	0.807197	0.000156818
MSH6	LINC01134	0.853446	2.62e-05
MSH6	LINC00502	0.954314	9.87e-09
MSH6	LINC00639	0.90788	1.18e-06
MSH6	LINC00663	0.895644	2.73e-06
MSH6	LINC00342	-0.858478	2.08e-05
MSH6	SNHG19	-0.818346	0.000106671
MSH6	RALY-AS1	0.959419	4.36e-09
MSH6	FGD5-AS1	-0.837719	5.12e-05
MSH6	RBFADN	0.907309	1.23e-06
MSH6	ZNF528-AS1	-0.808621	0.000149496
MSH6	GS1-24F4.2	0.912375	8.41e-07
MSH6	TM4SF19-AS1	0.803452	0.000177523
MSH6	OSMR-AS1	0.850113	3.04e-05
MSH6	SRRM2-AS1	-0.883794	5.61e-06
MSH6	LINC00857	0.84774	3.37e-05
MSH6	PCED1B-AS1	-0.819893	0.000100916
MSH6	LINC00667	0.926036	2.67e-07
MSH6	PRICKLE2-AS1	0.857692	2.16e-05
MSH6	PRICKLE2-AS2	0.896589	2.57e-06
MSH6	MIR205HG	0.946728	2.83e-08
MSH6	SNHG18	0.945354	3.37e-08
MSH6	LMO7-AS1	0.946576	2.89e-08
MSH6	LINC00887	0.937217	8.72e-08
MSH6	LINC01201	0.909139	1.08e-06
MSH6	KCND3-IT1	0.919191	4.86e-07
MSH6	GAS6-AS1	0.903863	1.57e-06
MSH6	HGC6.3	0.919197	4.86e-07
MSH6	ZNF337-AS1	0.852644	2.71e-05
MSH6	LINGO1-AS1	0.93653	9.4e-08
MSH6	LINC00641	-0.951297	1.53e-08
MSH6	ABCC5-AS1	0.907906	1.18e-06
MSH6	TMC3-AS1	0.803063	0.000179802
MSH6	EHD4-AS1	0.921937	3.85e-07
MSH6	GRTP1-AS1	0.837785	5.1e-05
MSH6	CCDC183-AS1	0.803797	0.000175526
MSH6	ESRG	0.832909	6.19e-05
MSH6	PSMG3-AS1	0.947137	2.69e-08
MSH6	SCEL-AS1	0.807356	0.000155988
MSH6	LINC01014	0.877681	7.9e-06
MSH6	ITGA9-AS1	0.88892	4.15e-06
MSH6	PRC1-AS1	0.882226	6.14e-06
MSH6	PKNOX2-AS1	0.868807	1.26e-05
MSH6	MID1IP1-AS1	0.9247	3.01e-07
MSH6	LINC01429	0.908504	1.13e-06
MSH6	VIPR1-AS1	0.920519	4.35e-07
MSH6	LINC00508	0.859734	1.96e-05
MSH6	SNHG15	-0.859161	2.01e-05
MSH6	SPANXA2-OT1	0.91789	5.42e-07
MSH6	CERS6-AS1	-0.800715	0.000194048
MSH6	ENTPD1-AS1	0.818189	0.000107272
MSH6	MIR22HG	0.93101	1.66e-07
MSH6	MRGPRF-AS1	0.871749	1.08e-05
MSH6	LINC01397	0.886503	4.8e-06
MSH6	ADARB2-AS1	0.904308	1.52e-06
MSH6	LINC00638	0.95123	1.55e-08
MSH6	ZNF32-AS1	-0.827023	7.76e-05
MSH6	ZNF213-AS1	0.864126	1.59e-05
MSH6	CACNA1C-AS2	-0.826861	7.81e-05
MSH6	HNF4A-AS1	0.892501	3.33e-06
MSH6	GAS5-AS1	-0.834569	5.8e-05
MSH6	LINC01475	0.800457	0.00019567
MSH6	CECR3	0.95502	8.87e-09
MSH6	DIRC1	0.856957	2.23e-05
MSH6	PSMB1	-0.841916	4.31e-05
MSH6	LBX2-AS1	0.811595	0.000135105
MSH6	LINC01198	-0.806012	0.000163141
MSH6	LINC01126	0.928422	2.13e-07
MSH6	ZNF436-AS1	-0.869323	1.23e-05
MSH6	OR5V1	0.899027	2.19e-06
MSH6	SNHG12	-0.87641	8.47e-06
MSH6	ZNF674-AS1	-0.877945	7.79e-06
MSH6	C9orf62	0.892203	3.4e-06
MSH6	NFYC-AS1	0.863341	1.65e-05
MSH6	PP7080	-0.846104	3.61e-05
MSH6	MIR155HG	-0.838765	4.9e-05
MSH6	SNHG8	-0.841828	4.32e-05
MSH6	LINC00687	0.934924	1.11e-07
MSH6	ASB16-AS1	0.930597	1.73e-07
MSH6	EXOC3-AS1	-0.852107	2.78e-05
MSH6	GLIDR	-0.901096	1.9e-06
MSH6	LINC01123	0.846852	3.5e-05
MSH6	TERC	0.945812	3.19e-08
MSH6	LINC01002	0.904376	1.52e-06
MSH6	ZSCAN16-AS1	-0.877758	7.87e-06
MSH6	SNHG3	-0.816878	0.000112387
MSH6	LINC01184	-0.839939	4.67e-05
MSH6	MIR124-2HG	0.927368	2.36e-07
MSH6	LINC01001	0.810208	0.000141665
MSH6	LINC00884	0.915951	6.35e-07
MSH6	SHANK2-AS3	0.924947	2.94e-07
MSH6	TMEM99	-0.812717	0.000129986
MSH6	BAALC-AS2	0.915814	6.42e-07
MSH6	LINC00106	0.965617	1.39e-09
MSH6	LINC00685	-0.853289	2.64e-05
MSH6	PIK3CD-AS1	0.847219	3.44e-05
MSH6	CIRBP-AS1	0.859407	1.99e-05
MSH6	SMCR2	0.900362	2e-06
PAFAH1B1	LINC01127	0.86678	1.39e-05
PAFAH1B1	ENO1-AS1	-0.896941	2.51e-06
PAFAH1B1	SLC8A1-AS1	0.852298	2.76e-05
PAFAH1B1	LINC01093	0.849038	3.18e-05
PAFAH1B1	LINC01340	0.810551	0.000140023
PAFAH1B1	HCG27	0.840096	4.64e-05
PAFAH1B1	LINC00867	0.802513	0.000183055
PAFAH1B1	LURAP1L-AS1	0.854025	2.55e-05
PAFAH1B1	ADAMTS9-AS1	0.858793	2.05e-05
PAFAH1B1	LINC01537	0.826387	7.95e-05
PAFAH1B1	SEMA6A-AS1	-0.813792	0.000125236
PAFAH1B1	LINC01570	0.858725	2.06e-05
PAFAH1B1	MYO16-AS1	0.827309	7.68e-05
PAFAH1B1	AOAH-IT1	0.931446	1.59e-07
PAFAH1B1	FAM83C-AS1	0.849589	3.11e-05
PAFAH1B1	NTRK3-AS1	0.802879	0.000180886
PAFAH1B1	BEAN1-AS1	0.807273	0.000156422
PAFAH1B1	CATIP-AS1	0.867902	1.32e-05
PAFAH1B1	TTTY22	0.845024	3.78e-05
PAFAH1B1	GRM5-AS1	0.825567	8.2e-05
PAFAH1B1	C11orf40	0.838496	4.96e-05
PAFAH1B1	SPATA42	0.832106	6.39e-05
PAFAH1B1	LINC00628	0.841628	4.36e-05
PAFAH1B1	BAALC-AS1	0.833059	6.16e-05
PAFAH1B1	CLRN1-AS1	0.83218	6.37e-05
PAFAH1B1	LINC00620	0.831328	6.58e-05
PAFAH1B1	LINC01447	0.809098	0.000147102
NF1	PSMD6-AS2	0.814349	0.000122829
PIK3CA	LINC-PINT	0.810984	0.000137965
PIK3CA	CNTN4-AS1	0.809341	0.000145897
PIK3CA	MIRLET7BHG	0.83175	6.48e-05
PIK3CA	N4BP2L2-IT2	0.847934	3.34e-05
VWF	NRG3-AS1	-0.83016	6.89e-05
VWF	ALDH1L1-AS1	-0.863004	1.68e-05
VWF	TARID	-0.830726	6.74e-05
VWF	EHHADH-AS1	-0.829489	7.07e-05
PRODH	SLC22A18AS	-0.829155	7.16e-05
MYLK	LINC00624	0.885583	5.06e-06
MYLK	ALKBH3-AS1	0.826784	7.83e-05
MYLK	LINC01398	0.947326	2.62e-08
MYLK	LINC00626	0.980301	2.93e-11
MYLK	LINC00629	0.988259	7.99e-13
MYLK	C10orf71-AS1	0.942027	5.06e-08
MYLK	LINC00700	0.979158	4.34e-11
MYLK	LINC01322	0.832931	6.19e-05
MYLK	LINC01511	0.846512	3.55e-05
MYLK	LMO7DN	0.922333	3.72e-07
MYLK	DSG2-AS1	0.978948	4.65e-11
MYLK	INHBA-AS1	0.913003	8.02e-07
MYLK	PPP1R26-AS1	0.809696	0.000144152
MYLK	ZNF385D-AS2	0.851458	2.86e-05
MYLK	CADM2-AS2	0.965416	1.45e-09
MYLK	NRG1-IT1	0.889921	3.91e-06
MYLK	CPS1-IT1	0.848913	3.2e-05
MYLK	PRNT	0.803655	0.000176349
MYLK	DSCR4	0.895631	2.73e-06
MYLK	LINC00319	0.958256	5.3e-09
MYLK	LINC00111	0.913317	7.82e-07
MYLK	LINC00308	0.819207	0.000103436
MYLK	LINC00905	0.963322	2.17e-09
MYLK	LINC00992	0.917123	5.77e-07
MYLK	HCCAT5	0.825472	8.22e-05
UGT2B7	LINC01398	0.837175	5.23e-05
UGT2B7	LINC00626	0.87963	7.1e-06
UGT2B7	LINC01505	0.88815	4.35e-06
UGT2B7	LINC00629	0.884807	5.3e-06
UGT2B7	C10orf71-AS1	0.920762	4.26e-07
UGT2B7	LINC00700	0.860056	1.93e-05
UGT2B7	LMO7DN	0.817169	0.000111236
UGT2B7	DSG2-AS1	0.857377	2.19e-05
UGT2B7	INHBA-AS1	0.84456	3.86e-05
UGT2B7	HID1-AS1	-0.806893	0.000158421
UGT2B7	CADM2-AS2	0.875485	8.9e-06
UGT2B7	PLCXD2-AS1	0.827623	7.59e-05
UGT2B7	PRNT	0.966413	1.18e-09
UGT2B7	LINC00319	0.876739	8.32e-06
UGT2B7	ZNF252P-AS1	0.83237	6.32e-05
UGT2B7	LINC00111	0.817544	0.000109765
UGT2B7	LINC00905	0.871801	1.08e-05
UGT2B7	LINC00992	0.839899	4.68e-05
PRDX6	PCAT19	0.809644	0.000144408
PRDX6	LINC01088	0.842705	4.17e-05
PRDX6	LINC00265	0.802826	0.000181195
PRDX6	USP2-AS1	0.807303	0.000156264
PRDX6	LINC00299	0.826491	7.92e-05
PRDX6	LINC01482	0.880839	6.64e-06
PRDX6	LINC00639	0.834477	5.82e-05
PRDX6	LINC00663	0.810492	0.000140304
PRDX6	LINC01262	0.807442	0.000155538
PRDX6	LINC00667	0.817625	0.00010945
PRDX6	PRICKLE2-AS1	0.834303	5.86e-05
PRDX6	KCND3-IT1	0.815026	0.00011996
PRDX6	ABCC5-AS1	0.817162	0.000111262
PRDX6	TMC3-AS1	0.843248	4.08e-05
PRDX6	ADARB2-AS1	0.819645	0.000101821
PRDX6	ZNF213-AS1	0.844972	3.79e-05
PRDX6	CLSTN2-AS1	0.830165	6.89e-05
PRDX6	ARHGEF9-IT1	0.844602	3.85e-05
PRDX6	ADAMTS19-AS1	0.81157	0.000135225
PRDX6	C9orf163	0.836093	5.46e-05
PRDX6	LINC00687	0.8032	0.000178994
PRDX6	LINC01001	0.800298	0.000196678
PRDX6	LINC00884	0.814146	0.0001237
PRDX6	RMRP	0.80679	0.000158971
PRDX6	SMCR2	0.826249	7.99e-05
THBS4	DPP10-AS1	0.878784	7.44e-06
GTF2I	LINC-PINT	0.849383	3.14e-05
GTF2I	NEAT1	0.892098	3.42e-06
GTF2I	SLC8A1-AS1	0.811649	0.000134856
GTF2I	LUCAT1	0.868307	1.29e-05
GTF2I	HCG27	0.894089	3.02e-06
GTF2I	FAM157C	0.842971	4.12e-05
GTF2I	TMEM92-AS1	0.810182	0.00014179
GTF2I	LINC01347	0.843671	4e-05
GTF2I	C1RL-AS1	0.801081	0.000191766
GTF2I	FAM13A-AS1	0.84547	3.71e-05
GTF2I	ARHGAP26-IT1	0.947736	2.49e-08
GTF2I	AOAH-IT1	0.822232	9.27e-05
GTF2I	UGDH-AS1	-0.817363	0.000110474
GTF2I	BEAN1-AS1	0.804761	0.000170045
GTF2I	CNTN4-AS1	0.814161	0.000123638
GTF2I	ERC2-IT1	0.813941	0.000124587
GTF2I	ZBTB11-AS1	-0.803492	0.000177291
GTF2I	C9orf139	0.825754	8.14e-05
GTF2I	LINC00862	0.845788	3.66e-05
GTF2I	DLEU2L	0.879511	7.15e-06
GTF2I	LINC00957	0.801582	0.000188682
MYH6	MEG3	0.95199	1.39e-08
MYH6	ARHGEF26-AS1	0.974113	1.95e-10
MYH6	GRID1-AS1	0.954811	9.15e-09
MYH6	ADPGK-AS1	0.893275	3.18e-06
MYH6	LINC01285	0.977305	7.83e-11
MYH6	LINC00437	0.862365	1.73e-05
MYH6	CASC20	0.989759	3.08e-13
MYH6	LINC00343	0.953854	1.06e-08
MYH6	LINC00454	0.806521	0.000160402
MYH6	ANKRD62P1-PARP4P3	0.832255	6.35e-05
MYH6	THSD4-AS1	0.920377	4.4e-07
MYH6	NRG3-AS1	0.922034	3.81e-07
MYH6	LINC00681	0.898849	2.22e-06
MYH6	LINC01444	0.821025	9.69e-05
MYH6	ALDH1L1-AS1	0.947662	2.51e-08
MYH6	BCAR4	0.973125	2.53e-10
MYH6	TARID	0.900287	2.01e-06
MYH6	NLGN1-AS1	0.804226	0.00017307
MYH6	FAM222A-AS1	0.922917	3.53e-07
MYH6	RMDN2-AS1	0.834599	5.79e-05
MYH6	COL18A1-AS2	0.829728	7e-05
MYH6	LINC01140	0.862458	1.72e-05
MYH6	PTPRD-AS1	0.983318	9.23e-12
MYH6	C7orf65	0.881715	6.32e-06
MYH6	EHHADH-AS1	0.915035	6.83e-07
MYH6	GS1-600G8.3	0.824184	8.63e-05
HSPB1	DNM3OS	-0.820161	9.99e-05
HSPB1	EFCAB6-AS1	-0.842093	4.28e-05
HADHB	SLC8A1-AS1	0.807538	0.000155039
HADHB	ARHGAP26-IT1	0.810025	0.000142551
HADHB	BEAN1-AS1	0.815002	0.000120059
HADHB	ERC2-IT1	0.827827	7.53e-05
CHRM3	LINC00824	0.891478	3.55e-06
CHRM3	LINC01413	0.845467	3.71e-05
CHRM3	CASC16	0.909171	1.07e-06
CHRM3	LINC01029	0.911202	9.21e-07
CHRM3	LINC01087	0.838685	4.92e-05
CHRM3	LINC01320	0.913426	7.76e-07
CHRM3	DNMBP-AS1	0.873211	1e-05
CHRM3	CISTR	0.903785	1.58e-06
CHRM3	DNAJC9-AS1	0.909178	1.07e-06
CHRM3	CCDC13-AS1	0.812089	0.000132831
CHRM3	ABCA9-AS1	0.898021	2.34e-06
CHRM3	LINC01375	0.860781	1.87e-05
CHRM3	ZFPM2-AS1	0.869326	1.23e-05
CHRM3	LINC00229	0.862711	1.7e-05
CHRM3	C5orf60	0.857857	2.14e-05
CHRM3	MAPK4	0.920566	4.33e-07
CHRM3	UXT-AS1	0.860897	1.86e-05
CHRM3	TSPEAR-AS1	0.872266	1.05e-05
C4A	LINC01248	0.812291	0.000131911
C4A	ARMC2-AS1	0.854818	2.46e-05
CRMP1	GTF3C2-AS1	0.810582	0.000139873
CRMP1	LINC01141	0.993832	8.96e-15
CRMP1	LINC00635	0.948865	2.14e-08
CRMP1	LINC01523	-0.809712	0.000144078
CRMP1	IGSF11-AS1	0.843329	4.06e-05
CRMP1	PLCE1-AS1	0.804218	0.000173117
CRMP1	EPN2-AS1	0.916331	6.16e-07
CRMP1	C17orf77	0.838772	4.9e-05
CRMP1	SCOC-AS1	0.902058	1.78e-06
CRMP1	C8orf86	0.804256	0.0001729
DNM2	LINC-PINT	0.810073	0.000142318
DNM2	N4BP2L2-IT2	0.84121	4.44e-05
SFPQ	PCAT19	-0.945473	3.32e-08
SFPQ	LINC00877	-0.923761	3.28e-07
SFPQ	SNHG5	0.82094	9.72e-05
SFPQ	LINC01137	-0.870428	1.16e-05
SFPQ	LINC00211	-0.851035	2.92e-05
SFPQ	LINC00989	-0.847792	3.36e-05
SFPQ	LINC01104	-0.876568	8.39e-06
SFPQ	LINC01237	-0.848281	3.29e-05
SFPQ	ZMIZ1-AS1	-0.928735	2.07e-07
SFPQ	LINC00662	0.926971	2.45e-07
SFPQ	LINC00841	-0.816493	0.000113927
SFPQ	LINC00861	-0.94884	2.15e-08
SFPQ	DLEU1	-0.885946	4.95e-06
SFPQ	LINC01013	0.821781	9.42e-05
SFPQ	TDRG1	-0.965336	1.47e-09
SFPQ	SNHG6	0.833674	6.01e-05
SFPQ	RNF139-AS1	0.908312	1.14e-06
SFPQ	HOTAIR	-0.866149	1.44e-05
SFPQ	LINC01088	-0.896788	2.54e-06
SFPQ	LINC00423	-0.883284	5.78e-06
SFPQ	LINC01006	-0.926573	2.54e-07
SFPQ	LINC00265	-0.952798	1.24e-08
SFPQ	USP2-AS1	-0.931289	1.61e-07
SFPQ	ADORA2A-AS1	-0.931157	1.64e-07
SFPQ	HOXB-AS3	-0.906181	1.33e-06
SFPQ	LINC00184	-0.831071	6.65e-05
SFPQ	NCAM1-AS1	-0.838896	4.88e-05
SFPQ	TRAF3IP2-AS1	0.849154	3.17e-05
SFPQ	UBL7-AS1	0.805656	0.000165081
SFPQ	NAPA-AS1	0.801097	0.000191668
SFPQ	SENCR	-0.821931	9.37e-05
SFPQ	MORF4L2-AS1	0.843504	4.03e-05
SFPQ	LINC01016	-0.91066	9.59e-07
SFPQ	SEC24B-AS1	0.811474	0.000135669
SFPQ	ERVK13-1	0.846215	3.6e-05
SFPQ	ZNF790-AS1	0.931007	1.66e-07
SFPQ	IQCH-AS1	0.833279	6.1e-05
SFPQ	LINC01119	-0.915841	6.4e-07
SFPQ	LINC00299	-0.932148	1.48e-07
SFPQ	HCG14	-0.936807	9.12e-08
SFPQ	FOXCUT	-0.915609	6.52e-07
SFPQ	LINC01150	-0.921848	3.88e-07
SFPQ	LINC00173	-0.925895	2.7e-07
SFPQ	MAPKAPK5-AS1	0.881849	6.27e-06
SFPQ	USP12-AS2	-0.893866	3.06e-06
SFPQ	LINC00400	-0.892903	3.25e-06
SFPQ	TPT1-AS1	-0.812145	0.000132579
SFPQ	LINC01482	-0.8372	5.22e-05
SFPQ	LINC01134	-0.884932	5.26e-06
SFPQ	LINC00502	-0.934419	1.17e-07
SFPQ	LINC00639	-0.937699	8.28e-08
SFPQ	LINC00663	-0.901174	1.89e-06
SFPQ	LINC01534	0.805445	0.000166242
SFPQ	LINC00342	0.87976	7.05e-06
SFPQ	ANKRD10-IT1	0.808634	0.000149429
SFPQ	SNHG19	0.834686	5.77e-05
SFPQ	RALY-AS1	-0.932643	1.41e-07
SFPQ	FGD5-AS1	0.921704	3.92e-07
SFPQ	CTC-338M12.4	0.911	9.35e-07
SFPQ	RBFADN	-0.848455	3.27e-05
SFPQ	SNHG21	0.897502	2.42e-06
SFPQ	ZNF528-AS1	0.87171	1.09e-05
SFPQ	GS1-24F4.2	-0.825018	8.37e-05
SFPQ	OSMR-AS1	-0.833616	6.02e-05
SFPQ	SRRM2-AS1	0.808705	0.000149072
SFPQ	LINC00857	-0.878729	7.46e-06
SFPQ	PCED1B-AS1	0.818152	0.000107415
SFPQ	LINC00667	-0.939182	7.02e-08
SFPQ	PRICKLE2-AS1	-0.914702	7.01e-07
SFPQ	PRICKLE2-AS2	-0.803901	0.000174928
SFPQ	MIR205HG	-0.923418	3.38e-07
SFPQ	SNHG18	-0.857416	2.19e-05
SFPQ	LMO7-AS1	-0.896466	2.59e-06
SFPQ	LINC00887	-0.934	1.23e-07
SFPQ	LINC01201	-0.809338	0.000145912
SFPQ	KCND3-IT1	-0.943515	4.23e-08
SFPQ	GAS6-AS1	-0.945163	3.46e-08
SFPQ	RORA-AS2	-0.839732	4.71e-05
SFPQ	HGC6.3	-0.932554	1.42e-07
SFPQ	ZNF337-AS1	-0.88181	6.29e-06
SFPQ	LINGO1-AS1	-0.941028	5.69e-08
SFPQ	LINC00641	0.914066	7.38e-07
SFPQ	ABCC5-AS1	-0.948143	2.36e-08
SFPQ	KDM4A-AS1	-0.813462	0.000126679
SFPQ	EHD4-AS1	-0.845637	3.69e-05
SFPQ	GRTP1-AS1	-0.809496	0.000145136
SFPQ	SNHG7	0.802582	0.000182645
SFPQ	HORMAD2-AS1	-0.823737	8.77e-05
SFPQ	PSMG3-AS1	-0.816521	0.000113816
SFPQ	SCEL-AS1	-0.866835	1.39e-05
SFPQ	LINC00271	-0.81701	0.000111863
SFPQ	ITGA9-AS1	-0.851575	2.85e-05
SFPQ	PRC1-AS1	-0.94628	3e-08
SFPQ	MID1IP1-AS1	-0.94944	1.98e-08
SFPQ	LINC01429	-0.832846	6.21e-05
SFPQ	VIPR1-AS1	-0.929032	2.01e-07
SFPQ	DLGAP4-AS1	-0.81477	0.000121039
SFPQ	SPANXA2-OT1	-0.807494	0.000155267
SFPQ	MIR22HG	-0.914103	7.35e-07
SFPQ	LINC01397	-0.929779	1.87e-07
SFPQ	GABPB1-AS1	0.8281	7.45e-05
SFPQ	ADARB2-AS1	-0.910185	9.94e-07
SFPQ	LINC00638	-0.883246	5.79e-06
SFPQ	ZNF213-AS1	-0.896014	2.67e-06
SFPQ	ARHGEF9-IT1	-0.807309	0.000156235
SFPQ	ADAMTS19-AS1	-0.829046	7.19e-05
SFPQ	LINC01475	-0.875449	8.91e-06
SFPQ	CECR3	-0.932672	1.41e-07
SFPQ	DIRC1	-0.818336	0.000106713
SFPQ	LBX2-AS1	-0.925807	2.72e-07
SFPQ	LINC01126	-0.882503	6.04e-06
SFPQ	ZNF436-AS1	0.928376	2.14e-07
SFPQ	OR5V1	-0.897233	2.46e-06
SFPQ	EPB41L4A-AS1	0.812752	0.00012983
SFPQ	SNHG12	0.885505	5.08e-06
SFPQ	ARRDC1-AS1	0.826227	8e-05
SFPQ	ZNF674-AS1	0.925699	2.75e-07
SFPQ	C9orf62	-0.802437	0.000183508
SFPQ	HNF1A-AS1	-0.825425	8.24e-05
SFPQ	PP7080	0.851274	2.89e-05
SFPQ	ARIH2OS	0.822772	9.09e-05
SFPQ	GAS5	0.803255	0.000178676
SFPQ	SNHG8	0.847428	3.41e-05
SFPQ	LINC00687	-0.950423	1.73e-08
SFPQ	ASB16-AS1	-0.935559	1.04e-07
SFPQ	GLIDR	0.925535	2.79e-07
SFPQ	LINC01123	-0.934095	1.22e-07
SFPQ	TERC	-0.915223	6.73e-07
SFPQ	LINC01002	-0.922887	3.54e-07
SFPQ	ZSCAN16-AS1	0.922184	3.76e-07
SFPQ	SNHG3	0.879931	6.98e-06
SFPQ	HCG11	0.816536	0.000113753
SFPQ	LINC01184	0.836497	5.37e-05
SFPQ	DIRC3	0.852752	2.7e-05
SFPQ	DPP9-AS1	-0.835142	5.67e-05
SFPQ	MIR124-2HG	-0.929006	2.02e-07
SFPQ	LINC01001	-0.865627	1.48e-05
SFPQ	NOP14-AS1	0.805034	0.000168517
SFPQ	LINC00884	-0.924985	2.93e-07
SFPQ	SHANK2-AS3	-0.852309	2.76e-05
SFPQ	TMEM99	0.864683	1.55e-05
SFPQ	BAALC-AS2	-0.965254	1.5e-09
SFPQ	LINC00106	-0.938355	7.7e-08
SFPQ	PIK3CD-AS1	-0.863038	1.67e-05
SFPQ	CIRBP-AS1	-0.912206	8.52e-07
SFPQ	SMCR2	-0.930484	1.75e-07
AGRN	PP12613	0.838279	5e-05
AGRN	FAM225B	0.804453	0.000171779
NDUFV2	CTD-3080P12.3	-0.852124	2.78e-05
NDUFV2	SNHG6	0.802128	0.000185364
NDUFV2	OTUD6B-AS1	0.916614	6.02e-07
NDUFV2	SENCR	-0.810106	0.00014216
NDUFV2	LINC01504	0.886488	4.8e-06
NDUFV2	SNHG19	0.82547	8.23e-05
NDUFV2	DGUOK-AS1	0.870107	1.18e-05
NDUFV2	LINC01356	-0.877448	8e-06
NDUFV2	ZNF32-AS1	0.813193	0.000127865
NDUFV2	LINC00467	0.835099	5.68e-05
NDUFV2	PSMB1	0.910562	9.66e-07
NDUFV2	C9orf62	-0.805993	0.000163245
NDUFV2	MIR155HG	0.80941	0.000145559
NDUFV2	GAS5	0.899277	2.15e-06
NDUFV2	SNHG8	0.853634	2.6e-05
NDUFV2	EXOC3-AS1	0.882384	6.08e-06
NDUFV2	SHANK2-AS3	-0.844188	3.92e-05
ATG9B	MRPL23-AS1	0.885306	5.14e-06
ATG9B	NR2F1-AS1	0.810954	0.000138104
ATG9B	LINC01005	0.853216	2.65e-05
ATG9B	HSD52	0.952582	1.27e-08
ATG9B	P3H2-AS1	0.826458	7.93e-05
ATG9B	HTT-AS	0.959012	4.68e-09
ATG9B	LINC01312	0.918691	5.07e-07
ATG9B	LINC00581	0.822522	9.17e-05
ATG9B	LINC01301	0.973263	2.44e-10
ATG9B	LINC01186	0.98078	2.47e-11
ATG9B	LINC01520	0.938735	7.38e-08
ATG9B	LINC01053	0.979469	3.91e-11
ATG9B	LINC01533	0.885314	5.14e-06
ATG9B	UCA1	0.983228	9.58e-12
ATG9B	LINC01423	0.816449	0.000114107
ATG9B	VWA8-AS1	0.881283	6.48e-06
ATG9B	LINC01239	0.956236	7.34e-09
ATG9B	NAMA	0.951052	1.59e-08
ATG9B	DOCK4-AS1	0.983306	9.27e-12
ATG9B	NPSR1-AS1	0.862317	1.73e-05
ATG9B	MIR202HG	0.948753	2.17e-08
ATG9B	TXNDC12-AS1	0.885237	5.16e-06
ATG9B	NTM-IT	0.852315	2.76e-05
ATG9B	LINC01500	0.983248	9.5e-12
ATG9B	LINC00452	0.838291	5e-05
ATG9B	LINC01495	0.968997	6.8e-10
ATG9B	LINC01391	0.961221	3.19e-09
ATG9B	LINC01257	0.958136	5.41e-09
ATG9B	LINC01378	0.965819	1.34e-09
ATG9B	ATP13A4-AS1	0.983189	9.73e-12
ATG9B	PRMT5-AS1	0.96938	6.24e-10
ATG9B	FOXN3-AS2	0.803211	0.000178932
ATG9B	CFAP44-AS1	0.845135	3.76e-05
ATG9B	HDAC11-AS1	0.983196	9.71e-12
ATG9B	ZBTB20-AS3	0.830424	6.82e-05
ATG9B	TTTY5	0.975188	1.45e-10
ATG9B	TTTY20	0.956963	6.54e-09
ATG9B	DIO3OS	0.890854	3.69e-06
ATG9B	LINC01465	0.980662	2.58e-11
ATG9B	SEMA3F-AS1	0.964872	1.61e-09
ATG9B	RAPGEF4-AS1	0.951636	1.46e-08
ATG9B	LINC01348	0.982989	1.06e-11
ATG9B	PACRG-AS1	0.944298	3.85e-08
CFLAR	LINC-PINT	0.822345	9.23e-05
CFLAR	LINC01127	0.903923	1.57e-06
CFLAR	NEAT1	0.890527	3.77e-06
CFLAR	CYP1B1-AS1	0.851822	2.82e-05
CFLAR	PITPNA-AS1	-0.801009	0.000192215
CFLAR	ENO1-AS1	-0.880288	6.85e-06
CFLAR	SLC8A1-AS1	0.837724	5.11e-05
CFLAR	LINC01093	0.884251	5.47e-06
CFLAR	LINC01352	0.901646	1.83e-06
CFLAR	LUCAT1	0.880203	6.88e-06
CFLAR	HCG27	0.960133	3.86e-09
CFLAR	LINC00240	-0.804579	0.000171069
CFLAR	FAM157C	0.927784	2.27e-07
CFLAR	TMEM92-AS1	0.852123	2.78e-05
CFLAR	LINC01347	0.912372	8.42e-07
CFLAR	LINC00174	0.887696	4.47e-06
CFLAR	LURAP1L-AS1	0.805501	0.00016593
CFLAR	ADAMTS9-AS1	0.808161	0.000151827
CFLAR	LINC01537	0.804414	0.000171999
CFLAR	C1RL-AS1	0.855448	2.39e-05
CFLAR	LINC01570	0.805496	0.00016596
CFLAR	ARHGAP26-IT1	0.929399	1.94e-07
CFLAR	MYO16-AS1	0.808802	0.000148584
CFLAR	AOAH-IT1	0.928301	2.16e-07
CFLAR	DHRS4-AS1	-0.806796	0.000158937
CFLAR	BEAN1-AS1	0.8174	0.000110329
CFLAR	CATIP-AS1	0.892959	3.24e-06
CFLAR	GRM5-AS1	0.819091	0.000103868
CFLAR	CNTN4-AS1	0.804356	0.00017233
CFLAR	RARA-AS1	0.891328	3.59e-06
CFLAR	JARID2-AS1	0.843981	3.95e-05
CFLAR	ZBTB11-AS1	-0.801719	0.000187845
CFLAR	C9orf139	0.825447	8.23e-05
CFLAR	SPATA42	0.800281	0.000196782
CFLAR	KU-MEL-3	0.843884	3.97e-05
CFLAR	LINC00628	0.804684	0.000170475
CFLAR	ADAMTSL4-AS1	0.826341	7.96e-05
CFLAR	BAALC-AS1	0.808515	0.000150027
CFLAR	DLEU2L	0.891079	3.64e-06
CFLAR	MIF-AS1	-0.832061	6.4e-05
CFLAR	KCNJ2-AS1	0.805298	0.00016705
CFLAR	CLRN1-AS1	0.837753	5.11e-05
CFLAR	LINC00636	0.829575	7.04e-05
CFLAR	LINC00620	0.800913	0.000192812
WWOX	CASC8	0.931073	1.65e-07
WWOX	RPS6KA2-AS1	0.808437	0.000150424
WWOX	LINC00940	0.913863	7.49e-07
WWOX	GTF3C2-AS1	0.896248	2.63e-06
WWOX	LINC01141	0.824505	8.53e-05
WWOX	LINC00635	0.90786	1.18e-06
WWOX	TCERG1L-AS1	0.954551	9.52e-09
WWOX	LINC00840	0.873758	9.75e-06
WWOX	IGSF11-AS1	0.940219	6.24e-08
WWOX	LPP-AS1	0.853664	2.59e-05
WWOX	HOXA11-AS	0.91943	4.77e-07
WWOX	LINC00613	0.913172	7.91e-07
WWOX	LINC01054	0.820058	0.000100317
WWOX	LINC01581	0.825702	8.15e-05
WWOX	LINC01151	0.956841	6.67e-09
WWOX	LINC01072	0.986968	1.65e-12
WWOX	EPN2-AS1	0.983424	8.83e-12
WWOX	OR12D3	0.87483	9.21e-06
WWOX	C6orf223	0.825618	8.18e-05
WWOX	C17orf77	0.998608	2.71e-19
WWOX	SCOC-AS1	0.992021	5.4e-14
WWOX	TTTY23	0.842962	4.13e-05
WWOX	CACTIN-AS1	0.845123	3.77e-05
WWOX	C8orf86	0.994452	4.27e-15
WWOX	LINC01235	0.859731	1.96e-05
ERN1	CYP51A1-AS1	0.84929	3.15e-05
GSTM5	LINC-PINT	0.803011	0.000180108
GSTM5	LINC01127	0.857766	2.15e-05
GSTM5	NEAT1	0.878937	7.38e-06
GSTM5	PITPNA-AS1	-0.81141	0.000135968
GSTM5	UBAC2-AS1	-0.831942	6.43e-05
GSTM5	ENO1-AS1	-0.839512	4.76e-05
GSTM5	SLC8A1-AS1	0.808379	0.000150718
GSTM5	LINC01093	0.83592	5.5e-05
GSTM5	LINC01352	0.814382	0.000122688
GSTM5	HCG27	0.912069	8.62e-07
GSTM5	FAM157C	0.881878	6.26e-06
GSTM5	LINC01347	0.897262	2.46e-06
GSTM5	LINC00174	0.866422	1.42e-05
GSTM5	LURAP1L-AS1	0.803727	0.000175931
GSTM5	ADAMTS9-AS1	0.80747	0.000155394
GSTM5	LINC01570	0.822042	9.33e-05
GSTM5	ARHGAP26-IT1	0.930682	1.71e-07
GSTM5	AOAH-IT1	0.924753	3e-07
GSTM5	ANKRD44-IT1	0.800405	0.000195999
GSTM5	CATIP-AS1	0.800209	0.000197238
GSTM5	DISC1-IT1	0.830308	6.85e-05
GSTM5	KU-MEL-3	0.826799	7.83e-05
GSTM5	ADAMTSL4-AS1	0.828478	7.35e-05
GSTM5	DLEU2L	0.849151	3.17e-05
GSTM5	CLRN1-AS1	0.838187	5.02e-05
GSTM5	LINC00317	0.847295	3.43e-05
HDAC9	LINC01127	-0.849897	3.07e-05
HDAC9	NEAT1	-0.805364	0.000166688
HDAC9	LINC00574	-0.822168	9.29e-05
HDAC9	LINC01237	-0.896805	2.53e-06
HDAC9	SNHG6	0.879405	7.19e-06
HDAC9	THAP9-AS1	0.835053	5.69e-05
HDAC9	LINC00398	-0.858875	2.04e-05
HDAC9	CYP1B1-AS1	-0.812765	0.000129772
HDAC9	SMIM2-AS1	-0.850455	2.99e-05
HDAC9	PITPNA-AS1	0.852782	2.7e-05
HDAC9	ENO1-AS1	0.90805	1.17e-06
HDAC9	SENCR	-0.827003	7.77e-05
HDAC9	PRKAG2-AS1	0.913803	7.53e-07
HDAC9	LINC01093	-0.878624	7.51e-06
HDAC9	LINC00240	0.878402	7.6e-06
HDAC9	FAM157C	-0.84109	4.46e-05
HDAC9	MAPKAPK5-AS1	0.822877	9.05e-05
HDAC9	LINC00428	-0.834969	5.71e-05
HDAC9	LINC01347	-0.879759	7.05e-06
HDAC9	LINC00342	0.819336	0.000102956
HDAC9	LINC00960	-0.801293	0.000190459
HDAC9	LINC00174	-0.875932	8.69e-06
HDAC9	SNHG19	0.841256	4.43e-05
HDAC9	GS1-24F4.2	-0.828679	7.29e-05
HDAC9	NKX2-1-AS1	-0.814092	0.000123935
HDAC9	TM4SF19-AS1	-0.824516	8.52e-05
HDAC9	PCED1B-AS1	0.81594	0.00011617
HDAC9	PRICKLE2-AS2	-0.859433	1.99e-05
HDAC9	DGUOK-AS1	0.841534	4.38e-05
HDAC9	SNHG18	-0.857038	2.22e-05
HDAC9	LINC01201	-0.882493	6.05e-06
HDAC9	RORA-AS1	0.80701	0.000157806
HDAC9	PSMB8-AS1	-0.820695	9.8e-05
HDAC9	MYO16-AS1	-0.842741	4.16e-05
HDAC9	AOAH-IT1	-0.806384	0.000161135
HDAC9	HEIH	0.824489	8.53e-05
HDAC9	F11-AS1	-0.858095	2.12e-05
HDAC9	LINC01014	-0.812175	0.000132439
HDAC9	DANCR	0.852304	2.76e-05
HDAC9	SNHG15	0.81875	0.000105142
HDAC9	SPANXA2-OT1	-0.869188	1.24e-05
HDAC9	OSBPL10-AS1	-0.82288	9.05e-05
HDAC9	RPARP-AS1	-0.838562	4.94e-05
HDAC9	TRIM31-AS1	-0.872395	1.05e-05
HDAC9	GRM5-AS1	-0.804591	0.000171003
HDAC9	ZNF32-AS1	0.83477	5.76e-05
HDAC9	LINC01097	-0.828645	7.3e-05
HDAC9	HNF4A-AS1	-0.845272	3.74e-05
HDAC9	GAS5-AS1	0.835007	5.7e-05
HDAC9	RNF216-IT1	-0.881774	6.3e-06
HDAC9	RARA-AS1	-0.836918	5.28e-05
HDAC9	TP53TG1	0.800897	0.000192915
HDAC9	PSMB1	0.929395	1.94e-07
HDAC9	ZBTB11-AS1	0.871723	1.08e-05
HDAC9	LINC01198	0.83486	5.73e-05
HDAC9	LINC01126	-0.826616	7.88e-05
HDAC9	EPB41L4A-AS1	0.841739	4.34e-05
HDAC9	SNHG12	0.839674	4.73e-05
HDAC9	LINC00205	-0.866549	1.41e-05
HDAC9	MIR155HG	0.820087	0.000100211
HDAC9	MED14OS	0.830349	6.84e-05
HDAC9	STX17-AS1	0.86841	1.28e-05
HDAC9	GAS5	0.832741	6.23e-05
HDAC9	SNHG8	0.865301	1.5e-05
HDAC9	EXOC3-AS1	0.852542	2.73e-05
HDAC9	BAALC-AS1	-0.815281	0.000118891
HDAC9	BMS1P4	0.818511	0.000106045
HDAC9	LINC01184	0.892652	3.3e-06
HDAC9	MIF-AS1	0.875488	8.9e-06
HDAC9	C8orf49	-0.815327	0.000118698
HDAC9	CLRN1-AS1	-0.866787	1.39e-05
HDAC9	SHANK2-AS3	-0.805657	0.000165076
HDAC9	LINC00636	-0.865136	1.51e-05
HDAC9	SLC14A2-AS1	-0.814416	0.000122542
HDAC9	PDCD4-AS1	-0.871984	1.07e-05
HDAC9	LINC01447	-0.81412	0.000123815
HLA-DQB1	LINC00323	-0.805175	0.000167731
ITPR2	LINC00574	-0.805184	0.000167684
ITPR2	LINC01237	-0.839397	4.78e-05
ITPR2	SNHG6	0.874783	9.24e-06
ITPR2	OTUD6B-AS1	0.830092	6.91e-05
ITPR2	LINC00398	-0.818744	0.000105165
ITPR2	LINC01347	-0.811742	0.000134429
ITPR2	LINC00174	-0.817037	0.000111756
ITPR2	SNHG19	0.845299	3.74e-05
ITPR2	GS1-24F4.2	-0.840556	4.56e-05
ITPR2	TM4SF19-AS1	-0.811463	0.000135721
ITPR2	DGUOK-AS1	0.830329	6.84e-05
ITPR2	LINC01201	-0.810579	0.000139886
ITPR2	LINC01356	-0.834736	5.76e-05
ITPR2	LINC00638	-0.801349	0.000190111
ITPR2	ZNF32-AS1	0.901651	1.83e-06
ITPR2	LINC00467	0.831081	6.65e-05
ITPR2	TP53TG1	0.842831	4.15e-05
ITPR2	PSMB1	0.860634	1.88e-05
ITPR2	LINC01198	0.846411	3.57e-05
ITPR2	SNHG12	0.811864	0.000133865
ITPR2	MIR155HG	0.870982	1.13e-05
ITPR2	MED14OS	0.824307	8.59e-05
ITPR2	STX17-AS1	0.802199	0.000184941
ITPR2	GAS5	0.853134	2.66e-05
ITPR2	SNHG8	0.863114	1.67e-05
ITPR2	LINC01003	0.891447	3.56e-06
ITPR2	EXOC3-AS1	0.829569	7.05e-05
ITPR2	LINC01002	-0.813689	0.000125684
ITPR2	AGAP11	0.826081	8.04e-05
ITPR2	SHANK2-AS3	-0.861541	1.8e-05
ITPR2	PDCD4-AS1	-0.891511	3.54e-06
KCNB1	EWSAT1	0.846695	3.52e-05
KCNB1	NHEG1	0.930062	1.82e-07
KCNB1	LINC01568	0.880804	6.65e-06
KCNB1	LINC01532	0.802181	0.000185049
KCNB1	SMG7-AS1	0.85217	2.77e-05
KCNB1	OSTM1-AS1	0.889648	3.97e-06
KCNB1	LINC00507	0.801463	0.000189412
KCNB1	LINC00333	0.930397	1.76e-07
KCNB1	MIR4500HG	0.897844	2.37e-06
KCNB1	LINC00376	0.914587	7.08e-07
KCNB1	LINC00924	0.815136	0.000119497
KCNB1	LINC01432	0.851664	2.84e-05
KCNB1	LINC00463	0.8284	7.37e-05
KCNB1	LINC00879	0.906527	1.3e-06
KCNB1	GRM7-AS3	0.917456	5.62e-07
KCNB1	LINC01256	0.915299	6.69e-07
KCNB1	LIFR-AS1	0.909766	1.03e-06
KCNB1	TBC1D22A-AS1	0.914636	7.05e-07
KCNB1	LZTS1-AS1	0.909061	1.08e-06
KCNB1	LINC00477	0.908727	1.11e-06
KCNB1	STEAP2-AS1	0.882504	6.04e-06
KCNB1	GPC6-AS1	0.936719	9.21e-08
KCNB1	LINC01479	0.912589	8.28e-07
KCNB1	ASMTL-AS1	0.8091	0.000147093
KCNB1	MAGI2-AS2	0.920651	4.3e-07
KCNB1	LINC01195	0.936619	9.31e-08
KCNB1	SOX9-AS1	0.916265	6.19e-07
KCNB1	FGF13-AS1	0.894779	2.89e-06
KCNB1	LINC01152	0.929476	1.93e-07
KCNB1	EPHA5-AS1	0.90737	1.22e-06
KCNB1	NAALADL2-AS3	0.834302	5.86e-05
KCNB1	LINC01039	0.891169	3.62e-06
KCNB1	FER1L6-AS2	0.922978	3.51e-07
KCNB1	KCNIP2-AS1	0.858809	2.05e-05
KCNB1	LINC00560	0.910588	9.64e-07
KCNB1	DIAPH3-AS2	0.84185	4.32e-05
KCNB1	MCM8-AS1	0.933662	1.27e-07
KCNB1	LINC01446	0.825413	8.24e-05
KCNB1	LINC01096	0.877836	7.84e-06
KCNB1	DKFZP434H168	0.934158	1.21e-07
KCNB1	UNQ6494	0.916017	6.31e-07
KCNB1	ZNF295-AS1	0.915178	6.75e-07
KCNB1	LINC01387	0.873835	9.71e-06
KCNB1	B3GALT5-AS1	0.923014	3.5e-07
KCNB1	TTTY19	0.873978	9.64e-06
KCNB1	LINC01553	0.845082	3.77e-05
ITGB1	LINC01471	0.862016	1.76e-05
ITGB1	SNHG17	0.868678	1.27e-05
ITGB1	LINC00460	0.830916	6.69e-05
ITGB1	FAM138D	0.870952	1.13e-05
ITGB1	LINC00298	0.929578	1.91e-07
ITGB1	LINC00382	0.90986	1.02e-06
ITGB1	TBX2-AS1	0.898124	2.32e-06
ITGB1	LINC00703	0.871478	1.1e-05
ITGB1	NR2F2-AS1	0.892744	3.28e-06
ITGB1	FAM53B-AS1	0.930242	1.79e-07
ITGB1	ZBED3-AS1	0.853413	2.62e-05
ITGB1	BBOX1-AS1	0.802383	0.000183836
ITGB1	LINC01377	0.88752	4.51e-06
ITGB1	ITIH4-AS1	0.892488	3.34e-06
ITGB1	HTR2A-AS1	0.80652	0.000160406
ITGB1	LAMA5-AS1	0.91543	6.62e-07
ITGB1	HS6ST2-AS1	0.816662	0.00011325
ITGB1	RBMS3-AS1	0.926547	2.54e-07
ITGB1	LINC00612	0.889722	3.96e-06
ITGB1	LHFPL3-AS1	0.891229	3.61e-06
ITGB1	CPEB1-AS1	0.867556	1.34e-05
P2RX7	LINC01504	0.884092	5.52e-06
P2RX7	DGUOK-AS1	0.845895	3.65e-05
P2RY2	LINC01094	-0.80832	0.000151018
P2RY2	LINC01146	-0.84909	3.18e-05
P2RY2	ZSWIM8-AS1	-0.812998	0.000128731
P2RY2	LINC01340	-0.805364	0.000166686
P2RY2	LINC00919	-0.861429	1.81e-05
P2RY2	LINC00943	-0.869703	1.2e-05
P2RY2	LURAP1L-AS1	-0.830003	6.93e-05
P2RY2	ADAMTS9-AS1	-0.827322	7.67e-05
P2RY2	PCCA-AS1	-0.819461	0.000102497
P2RY2	LINC01537	-0.843374	4.05e-05
P2RY2	LINC01570	-0.809526	0.000144988
P2RY2	MYO16-AS1	-0.856874	2.24e-05
P2RY2	FAM83C-AS1	-0.818178	0.000107316
P2RY2	JAKMIP2-AS1	-0.827878	7.51e-05
P2RY2	GRM5-AS1	-0.807221	0.000156694
P2RY2	LINC01097	-0.851219	2.89e-05
P2RY2	CNTN4-AS1	-0.810858	0.00013856
P2RY2	C22orf24	-0.816705	0.000113079
P2RY2	SPATA42	-0.837743	5.11e-05
P2RY2	LINC00628	-0.842593	4.19e-05
P2RY2	BAALC-AS1	-0.813322	0.000127293
P2RY2	LINC00620	-0.837533	5.15e-05
PLCG1	SNHG5	0.822005	9.35e-05
PLCG1	SNHG11	0.888989	4.13e-06
PLCG1	LINC01237	-0.817402	0.000110319
PLCG1	SNHG6	0.844693	3.84e-05
PLCG1	LINC01215	0.891897	3.46e-06
PLCG1	PITPNA-AS1	0.895467	2.76e-06
PLCG1	HOXB-AS3	-0.822871	9.06e-05
PLCG1	STX18-AS1	0.827384	7.66e-05
PLCG1	ZNF571-AS1	0.892022	3.43e-06
PLCG1	NAPA-AS1	0.840825	4.51e-05
PLCG1	SENCR	-0.813299	0.000127395
PLCG1	PRKAG2-AS1	0.834323	5.86e-05
PLCG1	SEC24B-AS1	0.822426	9.2e-05
PLCG1	IQCH-AS1	0.842616	4.19e-05
PLCG1	PRKAR2A-AS1	0.839868	4.69e-05
PLCG1	LINC00240	0.866327	1.43e-05
PLCG1	MAPKAPK5-AS1	0.840001	4.66e-05
PLCG1	LINC00342	0.878762	7.45e-06
PLCG1	SNHG18	-0.807104	0.00015731
PLCG1	CNTFR-AS1	-0.804424	0.000171945
PLCG1	RORA-AS1	0.900271	2.01e-06
PLCG1	SNHG7	0.832447	6.3e-05
PLCG1	DHRS4-AS1	0.842608	4.19e-05
PLCG1	GABPB1-AS1	0.856844	2.24e-05
PLCG1	RARA-AS1	-0.818576	0.000105801
PLCG1	JARID2-AS1	-0.818374	0.000106566
PLCG1	LINC01126	-0.825014	8.37e-05
PLCG1	THAP7-AS1	0.850023	3.05e-05
PLCG1	EPB41L4A-AS1	0.899608	2.11e-06
PLCG1	SNHG12	0.856882	2.24e-05
PLCG1	PP7080	0.911093	9.28e-07
PLCG1	STX17-AS1	0.847485	3.4e-05
PLCG1	GLIDR	0.833107	6.14e-05
PLCG1	LINC01451	-0.801282	0.000190525
PLCG1	SNHG3	0.869446	1.22e-05
PLCG1	HCG11	0.869279	1.23e-05
PLCG1	LINC00618	0.801393	0.00018984
PLCG1	LINC01184	0.872628	1.03e-05
PLCG1	CLRN1-AS1	-0.843713	4e-05
PLCG1	GAS8-AS1	-0.820588	9.84e-05
PLCG1	TMEM99	0.832388	6.32e-05
PLCG1	LINC00685	0.801235	0.000190819
PLCG1	PIK3CD-AS1	-0.851541	2.85e-05
PLCG2	LINC01004	0.846004	3.63e-05
PLCG2	TTN-AS1	0.852209	2.77e-05
PLCG2	ZSWIM8-AS1	0.828096	7.45e-05
PLCG2	DNM3OS	0.863227	1.66e-05
PLCG2	FAM13A-AS1	0.8824	6.08e-06
PLCG2	EFCAB6-AS1	0.895764	2.71e-06
PLCG2	PSMA3-AS1	0.81376	0.000125373
PLCG2	ERC2-IT1	0.85653	2.28e-05
PLCG2	DICER1-AS1	0.805079	0.000168268
PLCG2	PTGES2-AS1	0.819794	0.000101275
PLCG2	ZBTB20-AS4	0.849406	3.13e-05
SARM1	SATB1-AS1	0.826575	7.89e-05
SARM1	LINC01215	0.832884	6.2e-05
SARM1	PITPNA-AS1	0.814273	0.000123157
SARM1	STX18-AS1	0.831933	6.43e-05
SARM1	LINC00342	0.856193	2.31e-05
SARM1	RORA-AS1	0.839565	4.75e-05
SARM1	LINC01494	-0.827832	7.53e-05
SARM1	EPB41L4A-AS1	0.854902	2.45e-05
SARM1	PP7080	0.86919	1.23e-05
SARM1	LINC01184	0.809227	0.000146466
SARM1	ARHGAP5-AS1	0.804037	0.000174149
SARM1	GAS8-AS1	-0.844298	3.9e-05
SARM1	PIK3CD-AS1	-0.856667	2.26e-05
TPT1	NAV2-AS4	-0.861698	1.79e-05
LAT	NNT-AS1	0.837002	5.27e-05
LAT	DHRS4-AS1	0.845719	3.67e-05
LAT	TBX5-AS1	-0.815954	0.000116112
LAT	SNHG1	0.809986	0.000142742
LAT	MIF-AS1	0.856474	2.28e-05
NR2E3	EWSAT1	0.918988	4.95e-07
NR2E3	LINC00894	-0.818513	0.000106037
NR2E3	NHEG1	0.942442	4.82e-08
NR2E3	LINC01568	0.936181	9.76e-08
NR2E3	SMG7-AS1	0.918748	5.05e-07
NR2E3	LINC01331	0.806519	0.00016041
NR2E3	LINC00518	0.833602	6.03e-05
NR2E3	OSTM1-AS1	0.955777	7.89e-09
NR2E3	LINC00689	0.832524	6.29e-05
NR2E3	LINC00333	0.978148	6.02e-11
NR2E3	MIR4500HG	0.963696	2.02e-09
NR2E3	LINC00376	0.982404	1.34e-11
NR2E3	LINC00924	0.859207	2.01e-05
NR2E3	LINC01432	0.904252	1.53e-06
NR2E3	LINC00463	0.873548	9.86e-06
NR2E3	LINC00879	0.944699	3.66e-08
NR2E3	GRM7-AS3	0.964185	1.84e-09
NR2E3	LINC01256	0.982373	1.35e-11
NR2E3	LINC01289	0.818992	0.000104236
NR2E3	LIFR-AS1	0.993941	7.91e-15
NR2E3	TBC1D22A-AS1	0.987712	1.1e-12
NR2E3	LZTS1-AS1	0.98427	6.13e-12
NR2E3	LINC00477	0.949143	2.06e-08
NR2E3	LINC00609	0.839576	4.74e-05
NR2E3	STEAP2-AS1	0.960874	3.39e-09
NR2E3	LINC01182	0.803854	0.000175201
NR2E3	GPC6-AS1	0.854025	2.55e-05
NR2E3	LINC01479	0.985868	2.91e-12
NR2E3	ASMTL-AS1	0.891997	3.44e-06
NR2E3	LINC00470	0.815158	0.000119404
NR2E3	MAGI2-AS2	0.986839	1.77e-12
NR2E3	C5orf66-AS1	0.842754	4.16e-05
NR2E3	LINC01195	0.864378	1.57e-05
NR2E3	SOX9-AS1	0.847088	3.46e-05
NR2E3	FGF13-AS1	0.967914	8.62e-10
NR2E3	LINC01152	0.950195	1.79e-08
NR2E3	EPHA5-AS1	0.961823	2.86e-09
NR2E3	NAALADL2-AS3	0.930772	1.7e-07
NR2E3	LINC01039	0.957658	5.85e-09
NR2E3	FER1L6-AS2	0.902515	1.73e-06
NR2E3	KCNIP2-AS1	0.942156	4.98e-08
NR2E3	LINC00560	0.981772	1.71e-11
NR2E3	NHS-AS1	0.801645	0.000188297
NR2E3	DIAPH3-AS2	0.942083	5.03e-08
NR2E3	MCM8-AS1	0.857225	2.2e-05
NR2E3	LINC01096	0.951064	1.58e-08
NR2E3	DKFZP434H168	0.982154	1.47e-11
NR2E3	UNQ6494	0.980891	2.37e-11
NR2E3	ZNF295-AS1	0.82363	8.81e-05
NR2E3	LINC01387	0.951214	1.55e-08
NR2E3	B3GALT5-AS1	0.981481	1.91e-11
NR2E3	FIRRE	0.857643	2.16e-05
NR2E3	TTTY19	0.930182	1.8e-07
NR2E3	LINC01553	0.818896	0.000104594
XPA	GDNF-AS1	0.93897	7.19e-08
XPA	TFAP2A-AS1	0.857233	2.2e-05
XPA	ASTN2-AS1	0.843487	4.04e-05
XPA	LINC01010	0.938291	7.75e-08
XPA	HOXD-AS2	0.810119	0.000142095
XPA	LARGE-AS1	0.929539	1.92e-07
XPA	LINC00645	0.94413	3.93e-08
XPA	LINC01249	0.933846	1.25e-07
XPA	MIR7515HG	0.827015	7.76e-05
XPA	LINC01179	0.859196	2.01e-05
XPA	LINC01017	0.955388	8.38e-09
XPA	FRMPD3-AS1	0.914055	7.38e-07
XPA	LINC00702	0.891365	3.58e-06
XPA	FZD10-AS1	-0.833059	6.16e-05
XPA	LINC00332	0.830142	6.89e-05
XPA	LINC00354	0.955439	8.31e-09
XPA	PLA2G4E-AS1	0.948768	2.17e-08
XPA	LINC01584	0.922111	3.79e-07
XPA	PGM5P4-AS1	0.88319	5.81e-06
XPA	LINC00847	0.857574	2.17e-05
XPA	LINC01393	-0.832477	6.3e-05
XPA	LINC01287	0.82071	9.8e-05
XPA	LINC01509	0.83968	4.72e-05
XPA	LINC00578	0.889594	3.99e-06
XPA	PARD6G-AS1	0.9745	1.76e-10
XPA	ARHGEF7-AS1	0.951911	1.4e-08
XPA	SNRK-AS1	-0.818674	0.00010543
XPA	KCNMA1-AS2	0.810259	0.000141419
XPA	CELF2-AS2	0.945769	3.2e-08
XPA	SATB2-AS1	0.96806	8.36e-10
XPA	SLC7A11-AS1	0.877663	7.91e-06
XPA	CLDN10-AS1	0.938766	7.36e-08
XPA	MACROD2-AS1	0.969071	6.69e-10
XPA	PPP2R2B-IT1	-0.918059	5.34e-07
XPA	LINC00893	0.937021	8.91e-08
XPA	SORCS3-AS1	0.929101	2e-07
XPA	CTD-2350J17.1	0.957533	5.97e-09
XPA	PABPC5-AS1	0.825014	8.37e-05
XPA	LINC00395	0.951717	1.44e-08
XPA	PDZRN3-AS1	0.938283	7.76e-08
XPA	SYNPR-AS1	0.812137	0.000132613
XPA	LINC01115	0.958221	5.33e-09
XPA	PLAC4	0.85474	2.47e-05
XPA	RORB-AS1	0.836274	5.42e-05
XPA	NEGR1-IT1	0.97541	1.37e-10
XPA	SNCA-AS1	0.961566	3e-09
XPA	CT62	-0.912382	8.41e-07
XPA	XIRP2-AS1	0.940228	6.24e-08
XPA	DPP10-AS3	0.901886	1.8e-06
XPA	KBTBD11-OT1	0.895405	2.77e-06
XPA	DSCAS	0.928764	2.06e-07
XPA	CHRM3-AS1	0.97895	4.65e-11
XPA	LINC00474	-0.849214	3.16e-05
XPA	LINC00314	0.861912	1.77e-05
XPA	MGC15885	0.866444	1.42e-05
XPA	RHPN1-AS1	0.846677	3.53e-05
XPA	FLJ12825	0.852862	2.69e-05
XPA	SLC44A4	0.914447	7.16e-07
XPA	TEX36-AS1	0.805156	0.00016784
XPA	PCAT18	0.869042	1.24e-05
XPA	LINC00588	0.947881	2.44e-08
XPA	LINC00235	0.889654	3.97e-06
XPA	ATP11AUN	0.892066	3.43e-06
XPA	COL4A2-AS2	0.852471	2.74e-05
XPA	LINC01124	0.85416	2.54e-05
XPA	LINC01165	0.838654	4.93e-05
XPA	HTR5A-AS1	-0.896936	2.51e-06
XPA	EGOT	0.93514	1.09e-07
XPA	CDRT7	0.948086	2.37e-08
CREB1	LINC01502	0.821649	9.47e-05
CREB1	ZNF341-AS1	0.80379	0.000175566
CREB1	PPP4R1-AS1	0.850658	2.97e-05
CREB1	B4GALT1-AS1	0.82941	7.09e-05
CREB1	LINC00708	0.82936	7.1e-05
ACAA1	LINC00921	0.862144	1.75e-05
ACAA1	GUSBP11	0.81425	0.000123255
SMAD2	JAZF1-AS1	-0.804486	0.000171592
SIAH1	PCAT19	0.980137	3.1e-11
SIAH1	LINC00877	0.878134	7.71e-06
SIAH1	SNHG5	-0.809035	0.000147416
SIAH1	LINC01137	0.926501	2.55e-07
SIAH1	LINC00211	0.886193	4.88e-06
SIAH1	LINC01104	0.913053	7.98e-07
SIAH1	ZMIZ1-AS1	0.938037	7.98e-08
SIAH1	LINC00662	-0.87439	9.43e-06
SIAH1	LINC00841	0.892359	3.36e-06
SIAH1	LINC00861	0.951276	1.54e-08
SIAH1	DLEU1	0.88454	5.38e-06
SIAH1	TDRG1	0.949378	2e-08
SIAH1	HOTAIR	0.82937	7.1e-05
SIAH1	LINC01088	0.971865	3.47e-10
SIAH1	LINC00423	0.830293	6.85e-05
SIAH1	LINC01006	0.98967	3.28e-13
SIAH1	LINC00265	0.981058	2.23e-11
SIAH1	USP2-AS1	0.982525	1.27e-11
[truncated: 41,597 more rows]
