# Supplementary material for: Key LncRNAs Associated With Oxidative Stress Were Identified by GEO Database Data and Whole Blood Analysis of Intervertebral Disc Degeneration Patients
Source: Front Genet. 2022 Jul 22;13:929843. doi: 10.3389/fgene.2022.929843 (PMC9353269; doi:10.3389/fgene.2022.929843)
Supplement: Supplementary file 2 [file Table6.XLSX]

## Sheet: diffSig
Symbol	logFC	AveExpr	t	P.Value	adj.P.Val	B
KCNH4	1.75277	1.92022	6.32956	1.13e-05	0.173209	3.07654
LGALSL	1.36369	8.81918	5.80705	2.97e-05	0.173209	2.31429
TSC22D2	-1.15783	2.38276	-4.95601	0.000154275	0.173209	0.971097
TMIGD3	1.85842	2.98403	4.93702	0.000160218	0.173209	0.93978
BAALC	-1.07787	1.24291	-4.83091	0.000198052	0.173209	0.763747
AKR1C1	-1.12522	1.74293	-4.81359	0.00020505	0.173209	0.734851
ACSBG1	1.0809	2.86181	4.8025	0.000209664	0.173209	0.716326
SYDE1	1.42989	1.83131	4.79948	0.000210941	0.173209	0.711269
HSPA6	1.12171	9.87426	4.79094	0.000214589	0.173209	0.69699
RNF225	1.01446	3.44713	4.76688	0.000225219	0.173209	0.656702
HTR1B	1.63068	3.40081	4.52979	0.000363825	0.173209	0.255395
UCHL1	-2.33105	1.97976	-4.48391	0.000399465	0.173209	0.176866
FZD3	-1.03079	3.46486	-4.43505	0.000441361	0.173209	0.092948
SPIDR	1.15054	1.90475	4.39715	0.000476929	0.173209	0.0276596
NUF2	-1.24725	3.01661	-4.36698	0.000507321	0.173209	-0.0244265
AUNIP	-1.10726	2.12099	-4.29643	0.000586348	0.173209	-0.146644
RSU1	-1.10317	1.93705	-4.28819	0.000596367	0.173209	-0.160963
B3GNT5	1.00821	6.22562	4.28818	0.000596376	0.173209	-0.160975
FXYD1	1.22147	2.03967	4.22259	0.000682569	0.180294	-0.27515
CYP27A1	1.07297	9.99538	4.21685	0.000690691	0.180294	-0.285163
CCR9	-2.36075	5.50984	-4.15839	0.000779215	0.181015	-0.387319
GBP6	1.30093	1.93226	4.10829	0.000864223	0.181015	-0.475135
NLRP7	-2.53125	3.4454	-4.09119	0.000895336	0.181015	-0.505152
SLC22A4	1.2108	7.6102	4.05695	0.000961115	0.181015	-0.56535
CLEC5A	1.23224	2.32621	4.00534	0.00106963	0.181015	-0.656261
HPDL	-1.2504	3.7161	-3.99057	0.00110292	0.181015	-0.682319
MTBP	-1.28136	2.48738	-3.97685	0.00113478	0.181015	-0.706541
ANXA3	1.60616	8.01166	3.91029	0.00130305	0.182712	-0.824232
GK3P	1.12689	6.52904	3.86376	0.00143547	0.183724	-0.906683
HP	1.4165	8.68278	3.82953	0.00154151	0.186133	-0.967432
CENPL	-1.08492	2.65701	-3.80189	0.00163287	0.186133	-1.01653
CNN3	-1.09839	1.75202	-3.79093	0.00167058	0.186133	-1.03601
PABPN1L	1.30185	1.83198	3.74507	0.00183815	0.186133	-1.11757
GPLD1	-1.10072	1.5272	-3.72574	0.00191375	0.186133	-1.15198
HPR	1.26651	7.26214	3.72427	0.0019196	0.186133	-1.15458
CEACAM1	1.32113	8.82722	3.64696	0.00225562	0.186133	-1.29236
HUS1B	-1.11978	1.41666	-3.64638	0.00225834	0.186133	-1.29338
PLIN4	1.61244	7.75054	3.63746	0.00230078	0.186133	-1.30929
COL6A2	-1.46198	3.30433	-3.61734	0.00239945	0.186133	-1.34517
SCARA5	-2.06963	3.59189	-3.60337	0.00247043	0.186133	-1.37009
PTPRS	-1.24027	8.25024	-3.60222	0.00247639	0.186133	-1.37215
GK	1.14642	6.6731	3.59318	0.00252354	0.186133	-1.38827
SIRPB2	1.73503	6.25202	3.58472	0.00256851	0.186133	-1.40337
WDFY3	1.16347	8.07428	3.55453	0.00273562	0.186133	-1.45725
FBXL13	1.19646	6.44484	3.5441	0.00279587	0.186133	-1.47588
PMEPA1	-1.03443	5.37781	-3.544	0.00279644	0.186133	-1.47606
CUX2	-1.89304	3.02815	-3.52699	0.00289756	0.186133	-1.50643
KRT86	-1.11844	5.65537	-3.50825	0.00301318	0.18618	-1.53989
CLCN3	-1.59656	2.46232	-3.46402	0.00330462	0.190689	-1.61885
USP28	-1.01715	2.46721	-3.46198	0.00331871	0.19088	-1.62249
TNFRSF21	-1.14728	5.23024	-3.45051	0.00339915	0.193658	-1.64297
MUSK	1.9852	2.56232	3.43638	0.00350087	0.195353	-1.66819
B9D1	-1.3157	1.65259	-3.43407	0.00351779	0.195353	-1.67232
SCAMP5	-1.35123	4.32358	-3.42934	0.00355272	0.196199	-1.68077
NAIP	1.30452	8.37761	3.42142	0.00361196	0.198508	-1.69491
NAT8L	-1.10276	1.58013	-3.3862	0.00388739	0.19855	-1.75778
KIF11	-1.06437	4.23863	-3.37448	0.00398363	0.19855	-1.7787
KLHL31	-1.08898	1.74457	-3.35968	0.00410848	0.19855	-1.80509
FAM71F2	1.04951	3.37523	3.35387	0.00415858	0.19855	-1.81546
RGL3	1.24985	2.27455	3.34323	0.00425188	0.19855	-1.83444
CLEC18B	1.14497	6.66895	3.33366	0.00433754	0.19855	-1.8515
CRISP2	1.53208	2.8043	3.33175	0.00435485	0.19855	-1.85491
MYBPC3	1.06978	7.76386	3.32109	0.00445271	0.19855	-1.87392
CLEC4E	1.24241	6.05736	3.29444	0.00470704	0.198847	-1.92143
OR6K2	1.15022	1.97583	3.28706	0.00478005	0.198847	-1.9346
NPHS2	1.29697	1.56586	3.28067	0.00484411	0.198847	-1.94598
LRG1	1.30464	9.23747	3.27325	0.0049195	0.198847	-1.95919
KIF20A	-1.13764	1.26209	-3.26699	0.0049841	0.198847	-1.97035
SLPI	1.34831	7.78272	3.26371	0.00501825	0.198847	-1.97619
SLC25A10	-1.15586	1.65405	-3.25801	0.00507817	0.198847	-1.98634
HMGB3	-1.0876	2.19427	-3.24142	0.00525668	0.198847	-2.01588
ZNF285	-1.34121	1.67359	-3.23748	0.00529996	0.198847	-2.0229
ZNF488	1.31017	3.20883	3.23158	0.00536544	0.198847	-2.0334
PKD1	-1.10432	2.64644	-3.20989	0.00561312	0.200174	-2.07198
ADM	1.28753	10.4652	3.20559	0.00566357	0.201062	-2.07963
PLG	-1.18966	1.82477	-3.18846	0.00586888	0.20466	-2.11008
ZFP2	-1.16055	2.22144	-3.18112	0.00595919	0.205578	-2.12313
CD160	-1.05891	5.89801	-3.17232	0.00606916	0.207798	-2.13876
ADAMTS17	-1.08099	2.13896	-3.17093	0.00608672	0.207798	-2.14123
NANOG	-1.16614	2.80157	-3.16598	0.00614956	0.207798	-2.15001
SBK3	1.15542	1.91415	3.16032	0.00622242	0.207798	-2.16008
SIPA1L2	1.22108	7.181	3.15571	0.00628226	0.207798	-2.16825
SH3TC2	1.40667	2.43607	3.1516	0.0063361	0.207798	-2.17555
APCS	1.14346	1.84227	3.13948	0.00649759	0.207798	-2.19706
SEZ6L2	1.15805	2.59995	3.13898	0.00650441	0.207798	-2.19795
GINS2	-1.47351	3.94634	-3.13526	0.00655472	0.207798	-2.20454
TSSK4	1.0045	2.40871	3.12418	0.00670733	0.207798	-2.2242
CRYM	-1.09694	4.39816	-3.11977	0.00676899	0.207798	-2.23202
TMEM235	1.00763	3.22987	3.10918	0.00691927	0.208501	-2.25078
BNC2	-1.22269	2.12235	-3.10873	0.00692579	0.208501	-2.25158
TRIP13	-1.34438	3.42173	-3.09396	0.00714113	0.209233	-2.27774
PKDREJ	-1.02341	1.36471	-3.04893	0.00783947	0.214911	-2.3574
NCAPG2	-1.1214	2.68776	-3.03817	0.00801593	0.214911	-2.3764
FBXO16	-1.12238	1.39601	-3.02576	0.00822432	0.214911	-2.39831
MBP	1.21053	1.68655	3.02469	0.00824252	0.214911	-2.40019
ZNF528	-1.14347	2.58647	-3.02224	0.00828443	0.214911	-2.40452
HMMR	-1.50185	3.99131	-3.01898	0.00834042	0.214911	-2.41027
SARM1	-1.03029	1.9119	-3.00985	0.00849947	0.214911	-2.42639
FBLN2	-1.3485	3.47193	-2.99925	0.00868757	0.214911	-2.44506
BUB1B	-1.07541	3.14501	-2.99896	0.00869277	0.214911	-2.44557
MYOM2	-3.29056	7.98951	-2.98662	0.00891722	0.21699	-2.46731
AIM2	1.00127	8.8157	2.97468	0.00913978	0.217023	-2.48834
EPHX4	-1.38237	2.62558	-2.97355	0.00916098	0.217023	-2.49031
ZNF549	-1.15989	3.92077	-2.97299	0.00917172	0.217023	-2.49131
ACSL1	1.14512	10.4029	2.96954	0.00923712	0.217023	-2.49737
SMIM1	1.06049	8.31854	2.96633	0.00929851	0.217313	-2.50302
SGCE	-1.06184	3.91363	-2.96207	0.00938057	0.217794	-2.51051
CDNF	-1.0236	1.48008	-2.95425	0.00953308	0.218992	-2.52425
WDR5	1.00546	4.13314	2.94343	0.00974816	0.219754	-2.54327
TM4SF19	-1.57517	2.42525	-2.94266	0.00976362	0.219754	-2.54462
FAM131B	-1.34718	2.70314	-2.93375	0.00994451	0.22026	-2.56026
