# Supplementary material for: Key LncRNAs Associated With Oxidative Stress Were Identified by GEO Database Data and Whole Blood Analysis of Intervertebral Disc Degeneration Patients
Source: Front Genet. 2022 Jul 22;13:929843. doi: 10.3389/fgene.2022.929843 (PMC9353269; doi:10.3389/fgene.2022.929843)
Supplement: Supplementary file 3 [file Table11.XLSX]

## Sheet: lncRNA-miRNA-mRNA
lncRNA	miRNA	Symbol
MIR100HG	hsa-miR-10a-5p	FAM71F2
MIR100HG	hsa-miR-10a-5p	LRG1
MIR100HG	hsa-miR-10a-5p	TMEM235
MIR100HG	hsa-miR-10a-5p	PABPN1L
MIR100HG	hsa-miR-10b-5p	ACSL1
MIR100HG	hsa-miR-10b-5p	PABPN1L
MIR100HG	hsa-miR-10b-5p	GK
MIR100HG	hsa-miR-10b-5p	ZNF488
MIR100HG	hsa-miR-10b-5p	FAM71F2
AADACL2-AS1	hsa-miR-127-3p	MUSK
AADACL2-AS1	hsa-miR-127-3p	CLEC4E
AADACL2-AS1	hsa-miR-127-3p	HTR1B
AADACL2-AS1	hsa-miR-127-3p	CLEC5A
AADACL2-AS1	hsa-miR-127-3p	SBK3
AADACL2-AS1	hsa-miR-127-3p	FAM71F2
AADACL2-AS1	hsa-miR-127-3p	GBP6
AADACL2-AS1	hsa-miR-127-3p	ADM
AADACL2-AS1	hsa-miR-127-3p	LRG1
LINC01359	hsa-miR-130a-3p	WDFY3
MIR100HG	hsa-miR-146b-5p	ACSL1
MIR100HG	hsa-miR-146b-5p	MUSK
STARD7-AS1	hsa-miR-151a-5p	ZNF488
STARD7-AS1	hsa-miR-151a-5p	SH3TC2
STARD7-AS1	hsa-miR-151b	SIPA1L2
STARD7-AS1	hsa-miR-151b	ZNF488
MIR100HG	hsa-miR-15a-5p	GK
MIR100HG	hsa-miR-15a-5p	CEACAM1
LUCAT1	hsa-miR-181c-5p	MUSK
LUCAT1	hsa-miR-181c-5p	ACSL1
GNAS-AS1	hsa-miR-188-5p	SARM1
GNAS-AS1	hsa-miR-188-5p	AKR1C1
GNAS-AS1	hsa-miR-188-5p	PTPRS
GNAS-AS1	hsa-miR-188-5p	RSU1
GNAS-AS1	hsa-miR-188-5p	SLC25A10
GNAS-AS1	hsa-miR-188-5p	CENPL
GNAS-AS1	hsa-miR-188-5p	PMEPA1
GNAS-AS1	hsa-miR-188-5p	SCARA5
GNAS-AS1	hsa-miR-188-5p	ADAMTS17
GNAS-AS1	hsa-miR-188-5p	PLG
GNAS-AS1	hsa-miR-188-5p	FAM131B
GNAS-AS1	hsa-miR-188-5p	UCHL1
GNAS-AS1	hsa-miR-2116-3p	CCR9
GNAS-AS1	hsa-miR-2116-3p	RSU1
GNAS-AS1	hsa-miR-2116-3p	GPLD1
GNAS-AS1	hsa-miR-2116-3p	BNC2
GNAS-AS1	hsa-miR-2116-3p	CLCN3
GNAS-AS1	hsa-miR-2116-3p	CENPL
GNAS-AS1	hsa-miR-2116-3p	FAM131B
GNAS-AS1	hsa-miR-2116-3p	PLG
GNAS-AS1	hsa-miR-2116-3p	HMGB3
GNAS-AS1	hsa-miR-2116-3p	PMEPA1
GNAS-AS1	hsa-miR-28-3p	SCAMP5
GNAS-AS1	hsa-miR-28-3p	NANOG
GNAS-AS1	hsa-miR-28-3p	B9D1
GNAS-AS1	hsa-miR-28-3p	FAM131B
GNAS-AS1	hsa-miR-28-3p	AKR1C1
GNAS-AS1	hsa-miR-28-3p	TSC22D2
GNAS-AS1	hsa-miR-28-3p	BAALC
GNAS-AS1	hsa-miR-296-3p	AUNIP
GNAS-AS1	hsa-miR-296-3p	PTPRS
GNAS-AS1	hsa-miR-296-3p	FZD3
GNAS-AS1	hsa-miR-296-3p	SCAMP5
GNAS-AS1	hsa-miR-296-3p	NUF2
GNAS-AS1	hsa-miR-296-3p	BNC2
GNAS-AS1	hsa-miR-296-3p	KLHL31
GNAS-AS1	hsa-miR-296-3p	NANOG
GNAS-AS1	hsa-miR-296-3p	FBXO16
GNAS-AS1	hsa-miR-296-3p	AKR1C1
GNAS-AS1	hsa-miR-296-3p	BAALC
GNAS-AS1	hsa-miR-296-3p	NCAPG2
GNAS-AS1	hsa-miR-296-3p	CLCN3
GNAS-AS1	hsa-miR-296-3p	B9D1
GNAS-AS1	hsa-miR-296-3p	ZNF528
GNAS-AS1	hsa-miR-296-3p	FAM131B
GNAS-AS1	hsa-miR-296-3p	HPDL
GNAS-AS1	hsa-miR-34a-5p	HPDL
GNAS-AS1	hsa-miR-34a-5p	ZNF285
GNAS-AS1	hsa-miR-34a-5p	B9D1
GNAS-AS1	hsa-miR-34a-5p	CLCN3
GNAS-AS1	hsa-miR-34a-5p	SLC25A10
GNAS-AS1	hsa-miR-34a-5p	BAALC
GNAS-AS1	hsa-miR-34a-5p	CDNF
GNAS-AS1	hsa-miR-34a-5p	GPLD1
LINC01359	hsa-miR-4728-5p	ACSL1
LINC01359	hsa-miR-4728-5p	ZNF488
LINC01359	hsa-miR-4728-5p	GBP6
LINC01359	hsa-miR-4728-5p	MBP
LINC01359	hsa-miR-4728-5p	LRG1
LINC01359	hsa-miR-4728-5p	CLEC4E
LINC01359	hsa-miR-4728-5p	TMEM235
LINC01359	hsa-miR-4728-5p	PLIN4
LINC01359	hsa-miR-4728-5p	CEACAM1
LINC01359	hsa-miR-4728-5p	SIRPB2
LINC01359	hsa-miR-4728-5p	FAM71F2
LINC01359	hsa-miR-513b-5p	WDR5
LINC01359	hsa-miR-513b-5p	SH3TC2
LINC01359	hsa-miR-513b-5p	NPHS2
LINC01359	hsa-miR-513b-5p	LGALSL
GNAS-AS1	hsa-miR-519e-5p	MYOM2
GNAS-AS1	hsa-miR-519e-5p	PKD1
GNAS-AS1	hsa-miR-519e-5p	CCR9
GNAS-AS1	hsa-miR-519e-5p	PMEPA1
GNAS-AS1	hsa-miR-615-3p	AKR1C1
GNAS-AS1	hsa-miR-615-3p	SARM1
GNAS-AS1	hsa-miR-615-3p	SCAMP5
GNAS-AS1	hsa-miR-615-3p	KIF11
GNAS-AS1	hsa-miR-615-3p	FZD3
GNAS-AS1	hsa-miR-615-3p	PTPRS
GNAS-AS1	hsa-miR-615-3p	RSU1
GNAS-AS1	hsa-miR-615-3p	GPLD1
GNAS-AS1	hsa-miR-615-3p	BNC2
MIR100HG	hsa-miR-6803-5p	CEACAM1
MIR100HG	hsa-miR-6803-5p	MBP
MIR100HG	hsa-miR-6803-5p	CLEC5A
MIR100HG	hsa-miR-6803-5p	SH3TC2
MIR100HG	hsa-miR-6803-5p	FBXL13
MIR100HG	hsa-miR-6803-5p	TMIGD3
MIR100HG	hsa-miR-6803-5p	SIRPB2
MIR100HG	hsa-miR-6803-5p	NPHS2
MIR100HG	hsa-miR-6803-5p	CLEC4E
MIR100HG	hsa-miR-6803-5p	HPR
MIR100HG	hsa-miR-6803-5p	SLPI
MIR100HG	hsa-miR-6803-5p	NAIP
MIR100HG	hsa-miR-6803-5p	GK
LUCAT1	hsa-miR-6815-5p	LGALSL
LUCAT1	hsa-miR-6815-5p	FXYD1
LUCAT1	hsa-miR-6815-5p	MBP
LUCAT1	hsa-miR-6815-5p	GK
LUCAT1	hsa-miR-6815-5p	ZNF488
LUCAT1	hsa-miR-6815-5p	ACSL1
LUCAT1	hsa-miR-6815-5p	CLEC5A
MIR646HG	hsa-miR-708-5p	FAM71F2
MIR100HG	hsa-miR-7111-3p	LRG1
MIR100HG	hsa-miR-7111-3p	GK
MIR100HG	hsa-miR-7111-3p	SIRPB2
MIR100HG	hsa-miR-7111-3p	HTR1B
MIR100HG	hsa-miR-7111-3p	ACSBG1
MIR100HG	hsa-miR-7111-3p	MBP
MIR100HG	hsa-miR-7111-3p	CLEC18B
MIR100HG	hsa-miR-7111-3p	SH3TC2
RNF157-AS1	hsa-miR-7152-3p	AKR1C1
RNF157-AS1	hsa-miR-7152-3p	SCAMP5
RNF157-AS1	hsa-miR-7152-3p	CCR9
RNF157-AS1	hsa-miR-7152-3p	GPLD1
RNF157-AS1	hsa-miR-7152-3p	NANOG
RNF157-AS1	hsa-miR-7152-3p	BAALC
RNF157-AS1	hsa-miR-7152-3p	BNC2
RNF157-AS1	hsa-miR-7152-3p	KLHL31
RNF157-AS1	hsa-miR-7152-3p	FAM131B
RNF157-AS1	hsa-miR-7152-3p	SARM1
RNF157-AS1	hsa-miR-7152-3p	SGCE
RNF157-AS1	hsa-miR-7152-3p	PMEPA1
RNF157-AS1	hsa-miR-7152-3p	FZD3
RNF157-AS1	hsa-miR-7152-3p	USP28
RNF157-AS1	hsa-miR-7152-3p	UCHL1
RNF157-AS1	hsa-miR-7152-3p	ADAMTS17
MIR100HG	hsa-miR-7515	SIRPB2
MIR100HG	hsa-miR-7515	SYDE1
MIR100HG	hsa-miR-7515	WDFY3
