# Supplementary material for: Key LncRNAs Associated With Oxidative Stress Were Identified by GEO Database Data and Whole Blood Analysis of Intervertebral Disc Degeneration Patients
Source: Front Genet. 2022 Jul 22;13:929843. doi: 10.3389/fgene.2022.929843 (PMC9353269; doi:10.3389/fgene.2022.929843)
Supplement: Supplementary file 4 [file Table10.XLSX]

## Sheet: ceRNA网络
node1	node2
hsa-miR-7111-3p	ACSBG1
hsa-miR-4728-5p	ACSL1
hsa-miR-10b-5p	ACSL1
hsa-miR-181c-5p	ACSL1
hsa-miR-6815-5p	ACSL1
hsa-miR-146b-5p	ACSL1
hsa-miR-127-3p	ADM
hsa-miR-15a-5p	CEACAM1
hsa-miR-4728-5p	CEACAM1
hsa-miR-6803-5p	CEACAM1
hsa-miR-7111-3p	CLEC18B
hsa-miR-127-3p	CLEC4E
hsa-miR-4728-5p	CLEC4E
hsa-miR-6803-5p	CLEC4E
hsa-miR-6815-5p	CLEC5A
hsa-miR-127-3p	CLEC5A
hsa-miR-6803-5p	CLEC5A
hsa-miR-10b-5p	FAM71F2
hsa-miR-10a-5p	FAM71F2
hsa-miR-127-3p	FAM71F2
hsa-miR-4728-5p	FAM71F2
hsa-miR-708-5p	FAM71F2
hsa-miR-6803-5p	FBXL13
hsa-miR-6815-5p	FXYD1
hsa-miR-4728-5p	GBP6
hsa-miR-127-3p	GBP6
hsa-miR-6815-5p	GK
hsa-miR-10b-5p	GK
hsa-miR-6803-5p	GK
hsa-miR-7111-3p	GK
hsa-miR-15a-5p	GK
hsa-miR-6803-5p	HPR
hsa-miR-7111-3p	HTR1B
hsa-miR-127-3p	HTR1B
hsa-miR-6815-5p	LGALSL
hsa-miR-513b-5p	LGALSL
hsa-miR-127-3p	LRG1
hsa-miR-7111-3p	LRG1
hsa-miR-10a-5p	LRG1
hsa-miR-4728-5p	LRG1
hsa-miR-6815-5p	MBP
hsa-miR-6803-5p	MBP
hsa-miR-7111-3p	MBP
hsa-miR-4728-5p	MBP
hsa-miR-181c-5p	MUSK
hsa-miR-146b-5p	MUSK
hsa-miR-127-3p	MUSK
hsa-miR-6803-5p	NAIP
hsa-miR-6803-5p	NPHS2
hsa-miR-513b-5p	NPHS2
hsa-miR-10a-5p	PABPN1L
hsa-miR-10b-5p	PABPN1L
hsa-miR-4728-5p	PLIN4
hsa-miR-127-3p	SBK3
hsa-miR-7111-3p	SH3TC2
hsa-miR-513b-5p	SH3TC2
hsa-miR-151a-5p	SH3TC2
hsa-miR-6803-5p	SH3TC2
hsa-miR-151b	SIPA1L2
hsa-miR-6803-5p	SIRPB2
hsa-miR-7111-3p	SIRPB2
hsa-miR-7515	SIRPB2
hsa-miR-4728-5p	SIRPB2
hsa-miR-6803-5p	SLPI
hsa-miR-7515	SYDE1
hsa-miR-4728-5p	TMEM235
hsa-miR-10a-5p	TMEM235
hsa-miR-6803-5p	TMIGD3
hsa-miR-7515	WDFY3
hsa-miR-130a-3p	WDFY3
hsa-miR-513b-5p	WDR5
hsa-miR-151a-5p	ZNF488
hsa-miR-10b-5p	ZNF488
hsa-miR-151b	ZNF488
hsa-miR-4728-5p	ZNF488
hsa-miR-6815-5p	ZNF488
hsa-miR-7152-3p	ADAMTS17
hsa-miR-188-5p	ADAMTS17
hsa-miR-28-3p	AKR1C1
hsa-miR-7152-3p	AKR1C1
hsa-miR-615-3p	AKR1C1
hsa-miR-188-5p	AKR1C1
hsa-miR-296-3p	AKR1C1
hsa-miR-296-3p	AUNIP
hsa-miR-28-3p	B9D1
hsa-miR-34a-5p	B9D1
hsa-miR-296-3p	B9D1
hsa-miR-28-3p	BAALC
hsa-miR-7152-3p	BAALC
hsa-miR-34a-5p	BAALC
hsa-miR-296-3p	BAALC
hsa-miR-615-3p	BNC2
hsa-miR-7152-3p	BNC2
hsa-miR-296-3p	BNC2
hsa-miR-2116-3p	BNC2
hsa-miR-519e-5p	CCR9
hsa-miR-7152-3p	CCR9
hsa-miR-2116-3p	CCR9
hsa-miR-34a-5p	CDNF
hsa-miR-188-5p	CENPL
hsa-miR-2116-3p	CENPL
hsa-miR-296-3p	CLCN3
hsa-miR-2116-3p	CLCN3
hsa-miR-34a-5p	CLCN3
hsa-miR-296-3p	FAM131B
hsa-miR-188-5p	FAM131B
hsa-miR-28-3p	FAM131B
hsa-miR-7152-3p	FAM131B
hsa-miR-2116-3p	FAM131B
hsa-miR-296-3p	FBXO16
hsa-miR-296-3p	FZD3
hsa-miR-7152-3p	FZD3
hsa-miR-615-3p	FZD3
hsa-miR-7152-3p	GPLD1
hsa-miR-2116-3p	GPLD1
hsa-miR-615-3p	GPLD1
hsa-miR-34a-5p	GPLD1
hsa-miR-2116-3p	HMGB3
hsa-miR-34a-5p	HPDL
hsa-miR-296-3p	HPDL
hsa-miR-615-3p	KIF11
hsa-miR-7152-3p	KLHL31
hsa-miR-296-3p	KLHL31
hsa-miR-519e-5p	MYOM2
hsa-miR-28-3p	NANOG
hsa-miR-7152-3p	NANOG
hsa-miR-296-3p	NANOG
hsa-miR-296-3p	NCAPG2
hsa-miR-296-3p	NUF2
hsa-miR-519e-5p	PKD1
hsa-miR-2116-3p	PLG
hsa-miR-188-5p	PLG
hsa-miR-7152-3p	PMEPA1
hsa-miR-2116-3p	PMEPA1
hsa-miR-188-5p	PMEPA1
hsa-miR-519e-5p	PMEPA1
hsa-miR-615-3p	PTPRS
hsa-miR-296-3p	PTPRS
hsa-miR-188-5p	PTPRS
hsa-miR-2116-3p	RSU1
hsa-miR-615-3p	RSU1
hsa-miR-188-5p	RSU1
hsa-miR-188-5p	SARM1
hsa-miR-7152-3p	SARM1
hsa-miR-615-3p	SARM1
hsa-miR-28-3p	SCAMP5
hsa-miR-7152-3p	SCAMP5
hsa-miR-296-3p	SCAMP5
hsa-miR-615-3p	SCAMP5
hsa-miR-188-5p	SCARA5
hsa-miR-7152-3p	SGCE
hsa-miR-34a-5p	SLC25A10
hsa-miR-188-5p	SLC25A10
hsa-miR-28-3p	TSC22D2
hsa-miR-7152-3p	UCHL1
hsa-miR-188-5p	UCHL1
hsa-miR-7152-3p	USP28
hsa-miR-34a-5p	ZNF285
hsa-miR-296-3p	ZNF528
GNAS-AS1	hsa-miR-34a-5p
GNAS-AS1	hsa-miR-615-3p
GNAS-AS1	hsa-miR-519e-5p
RNF157-AS1	hsa-miR-7152-3p
GNAS-AS1	hsa-miR-28-3p
GNAS-AS1	hsa-miR-188-5p
GNAS-AS1	hsa-miR-2116-3p
GNAS-AS1	hsa-miR-296-3p
MIR100HG	hsa-miR-10b-5p
LUCAT1	hsa-miR-6815-5p
MIR646HG	hsa-miR-708-5p
STARD7-AS1	hsa-miR-151b
AADACL2-AS1	hsa-miR-127-3p
MIR100HG	hsa-miR-146b-5p
MIR100HG	hsa-miR-15a-5p
LINC01359	hsa-miR-4728-5p
LINC01359	hsa-miR-513b-5p
MIR100HG	hsa-miR-10a-5p
MIR100HG	hsa-miR-7111-3p
LINC01359	hsa-miR-130a-3p
STARD7-AS1	hsa-miR-151a-5p
MIR100HG	hsa-miR-7515
MIR100HG	hsa-miR-6803-5p
LUCAT1	hsa-miR-181c-5p
