# Supplementary material for: Key LncRNAs Associated With Oxidative Stress Were Identified by GEO Database Data and Whole Blood Analysis of Intervertebral Disc Degeneration Patients
Source: Front Genet. 2022 Jul 22;13:929843. doi: 10.3389/fgene.2022.929843 (PMC9353269; doi:10.3389/fgene.2022.929843)
Supplement: Supplementary file 5 [file Table12.XLSX]

## Sheet: enrichGO
	ONTOLOGY	ID	Description	GeneRatio	BgRatio	pvalue	p.adjust	qvalue	geneID	Count
GO:0050715	BP	GO:0050715	positive regulation of cytokine secretion	3/60	34/18866	0.000170591	0.144093	0.127141	CLEC4E/CLEC5A/SCAMP5	3
GO:0019432	BP	GO:0019432	triglyceride biosynthetic process	3/60	43/18866	0.000344732	0.144093	0.127141	ACSL1/GK/GPLD1	3
GO:0046460	BP	GO:0046460	neutral lipid biosynthetic process	3/60	51/18866	0.000571309	0.144093	0.127141	ACSL1/GK/GPLD1	3
GO:0046463	BP	GO:0046463	acylglycerol biosynthetic process	3/60	51/18866	0.000571309	0.144093	0.127141	ACSL1/GK/GPLD1	3
GO:2001214	BP	GO:2001214	positive regulation of vasculogenesis	2/60	12/18866	0.000643144	0.144093	0.127141	ADM/CEACAM1	2
GO:0050707	BP	GO:0050707	regulation of cytokine secretion	3/60	59/18866	0.000875895	0.144093	0.127141	CLEC4E/CLEC5A/SCAMP5	3
GO:0042552	BP	GO:0042552	myelination	4/60	137/18866	0.000947076	0.144093	0.127141	ACSBG1/MBP/SH3TC2/ZNF488	4
GO:0007272	BP	GO:0007272	ensheathment of neurons	4/60	139/18866	0.000999519	0.144093	0.127141	ACSBG1/MBP/SH3TC2/ZNF488	4
GO:0008366	BP	GO:0008366	axon ensheathment	4/60	139/18866	0.000999519	0.144093	0.127141	ACSBG1/MBP/SH3TC2/ZNF488	4
GO:0043116	BP	GO:0043116	negative regulation of vascular permeability	2/60	16/18866	0.00115982	0.144093	0.127141	ADM/CEACAM1	2
GO:2001212	BP	GO:2001212	regulation of vasculogenesis	2/60	16/18866	0.00115982	0.144093	0.127141	ADM/CEACAM1	2
GO:0002031	BP	GO:0002031	G protein-coupled receptor internalization	2/60	17/18866	0.00131178	0.144093	0.127141	ADM/HTR1B	2
GO:0042448	BP	GO:0042448	progesterone metabolic process	2/60	17/18866	0.00131178	0.144093	0.127141	ADM/AKR1C1	2
GO:0035690	BP	GO:0035690	cellular response to drug	3/60	71/18866	0.00149885	0.146605	0.129357	HTR1B/GPLD1/UCHL1	3
GO:0050663	BP	GO:0050663	cytokine secretion	3/60	72/18866	0.00156051	0.146605	0.129357	CLEC4E/CLEC5A/SCAMP5	3
GO:0035338	BP	GO:0035338	long-chain fatty-acyl-CoA biosynthetic process	2/60	19/18866	0.00164263	0.146605	0.129357	ACSBG1/ACSL1	2
GO:0002029	BP	GO:0002029	desensitization of G protein-coupled receptor signaling pathway	2/60	21/18866	0.00200904	0.155043	0.136803	ADM/HTR1B	2
GO:0022401	BP	GO:0022401	negative adaptation of signaling pathway	2/60	21/18866	0.00200904	0.155043	0.136803	ADM/HTR1B	2
GO:0050714	BP	GO:0050714	positive regulation of protein secretion	4/60	172/18866	0.0021864	0.155043	0.136803	CLEC4E/CLEC5A/GPLD1/SCAMP5	4
GO:0023058	BP	GO:0023058	adaptation of signaling pathway	2/60	22/18866	0.00220543	0.155043	0.136803	ADM/HTR1B	2
GO:0015718	BP	GO:0015718	monocarboxylic acid transport	4/60	174/18866	0.00228005	0.155043	0.136803	ACSL1/CEACAM1/HTR1B/AKR1C1	4
GO:0072243	BP	GO:0072243	metanephric nephron epithelium development	2/60	23/18866	0.00241054	0.156466	0.138058	NPHS2/PKD1	2
GO:0007051	BP	GO:0007051	spindle organization	4/60	183/18866	0.00273591	0.163362	0.144143	AUNIP/KIF11/NUF2/PKD1	4
GO:0035336	BP	GO:0035336	long-chain fatty-acyl-CoA metabolic process	2/60	25/18866	0.0028467	0.163362	0.144143	ACSBG1/ACSL1	2
GO:0001892	BP	GO:0001892	embryonic placenta development	3/60	89/18866	0.00285998	0.163362	0.144143	ADM/PKD1/PLG	3
GO:1903035	BP	GO:1903035	negative regulation of response to wounding	3/60	93/18866	0.00323878	0.16917	0.149268	CEACAM1/PLG/PTPRS	3
GO:0002793	BP	GO:0002793	positive regulation of peptide secretion	4/60	193/18866	0.0033118	0.16917	0.149268	CLEC4E/CLEC5A/GPLD1/SCAMP5	4
GO:0072207	BP	GO:0072207	metanephric epithelium development	2/60	27/18866	0.00331707	0.16917	0.149268	NPHS2/PKD1	2
GO:0045638	BP	GO:0045638	negative regulation of myeloid cell differentiation	3/60	95/18866	0.00343916	0.169349	0.149426	CEACAM1/HMGB3/NCAPG2	3
GO:0015721	BP	GO:0015721	bile acid and bile salt transport	2/60	29/18866	0.00382121	0.18189	0.160491	CEACAM1/AKR1C1	2
GO:0042581	CC	GO:0042581	specific granule	5/65	160/19559	0.000191311	0.036923	0.0332277	CEACAM1/CLEC5A/LRG1/SLPI/CLCN3	5
GO:0016328	CC	GO:0016328	lateral plasma membrane	3/65	65/19559	0.00132092	0.127469	0.114712	CEACAM1/FZD3/PKD1	3
GO:0102391	MF	GO:0102391	decanoate-CoA ligase activity	2/60	10/18352	0.000465103	0.0568267	0.0510512	ACSBG1/ACSL1	2
GO:0031956	MF	GO:0031956	medium-chain fatty acid-CoA ligase activity	2/60	11/18352	0.000567264	0.0568267	0.0510512	ACSBG1/ACSL1	2
GO:0004467	MF	GO:0004467	long-chain fatty acid-CoA ligase activity	2/60	13/18352	0.000801104	0.0568267	0.0510512	ACSBG1/ACSL1	2
GO:0042813	MF	GO:0042813	Wnt-activated receptor activity	2/60	15/18352	0.00107388	0.0568267	0.0510512	FZD3/PKD1	2
GO:0003996	MF	GO:0003996	acyl-CoA ligase activity	2/60	16/18352	0.00122471	0.0568267	0.0510512	ACSBG1/ACSL1	2
GO:0030246	MF	GO:0030246	carbohydrate binding	5/60	267/18352	0.00178572	0.0690479	0.0620303	CLEC18B/CLEC4E/CLEC5A/LGALSL/PKD1	5
GO:0015645	MF	GO:0015645	fatty acid ligase activity	2/60	22/18352	0.00232803	0.0771577	0.0693159	ACSBG1/ACSL1	2
GO:0016405	MF	GO:0016405	CoA-ligase activity	2/60	26/18352	0.00324798	0.0941915	0.0846185	ACSBG1/ACSL1	2
GO:0016878	MF	GO:0016878	acid-thiol ligase activity	2/60	30/18352	0.00431098	0.111128	0.0998333	ACSBG1/ACSL1	2
GO:0016877	MF	GO:0016877	ligase activity, forming carbon-sulfur bonds	2/60	40/18352	0.00756986	0.159655	0.143429	ACSBG1/ACSL1	2
GO:0017080	MF	GO:0017080	sodium channel regulator activity	2/60	40/18352	0.00756986	0.159655	0.143429	FXYD1/GPLD1	2
