# Supplementary material for: Key LncRNAs Associated With Oxidative Stress Were Identified by GEO Database Data and Whole Blood Analysis of Intervertebral Disc Degeneration Patients
Source: Front Genet. 2022 Jul 22;13:929843. doi: 10.3389/fgene.2022.929843 (PMC9353269; doi:10.3389/fgene.2022.929843)
Supplement: Supplementary file 6 [file Table5.XLSX]

## Sheet: GeneCards-氧化应激基因
Symbol	Description	Category	Relevance score
NOS3	Nitric Oxide Synthase 3	Protein Coding	73.3122
TNF	Tumor Necrosis Factor	Protein Coding	68.8078
NOS2	Nitric Oxide Synthase 2	Protein Coding	68.3531
TP53	Tumor Protein P53	Protein Coding	66.2781
SOD1	Superoxide Dismutase 1	Protein Coding	60.9797
ABCB1	ATP Binding Cassette Subfamily B Member 1	Protein Coding	59.8493
TH	Tyrosine Hydroxylase	Protein Coding	57.4448
CAT	Catalase	Protein Coding	56.5037
NOS1	Nitric Oxide Synthase 1	Protein Coding	54.4624
NFE2L2	NFE2 Like BZIP Transcription Factor 2	Protein Coding	52.1181
OPRM1	Opioid Receptor Mu 1	Protein Coding	51.2824
CPT2	Carnitine Palmitoyltransferase 2	Protein Coding	50.8129
CYP2D6	Cytochrome P450 Family 2 Subfamily D Member 6	Protein Coding	50.1657
RYR1	Ryanodine Receptor 1	Protein Coding	50.0295
AIFM1	Apoptosis Inducing Factor Mitochondria Associated 1	Protein Coding	49.3498
GCH1	GTP Cyclohydrolase 1	Protein Coding	49.1261
IL6	Interleukin 6	Protein Coding	48.8386
MAPK14	Mitogen-Activated Protein Kinase 14	Protein Coding	47.6576
IFNG	Interferon Gamma	Protein Coding	45.6672
COMT	Catechol-O-Methyltransferase	Protein Coding	44.51
IL1B	Interleukin 1 Beta	Protein Coding	44.0301
MAPK1	Mitogen-Activated Protein Kinase 1	Protein Coding	43.91
HMOX1	Heme Oxygenase 1	Protein Coding	43.7576
OXSR1	Oxidative Stress Responsive Kinase 1	Protein Coding	43.0708
EGFR	Epidermal Growth Factor Receptor	Protein Coding	42.8335
MAPK8	Mitogen-Activated Protein Kinase 8	Protein Coding	42.2232
INS	Insulin	Protein Coding	42.2002
SOD2	Superoxide Dismutase 2	Protein Coding	41.6021
SCN4A	Sodium Voltage-Gated Channel Alpha Subunit 4	Protein Coding	40.3604
CREB1	CAMP Responsive Element Binding Protein 1	Protein Coding	39.8021
SLC19A3	Solute Carrier Family 19 Member 3	Protein Coding	39.3869
CXCL8	C-X-C Motif Chemokine Ligand 8	Protein Coding	39.3321
FARS2	Phenylalanyl-TRNA Synthetase 2, Mitochondrial	Protein Coding	39.2033
GSR	Glutathione-Disulfide Reductase	Protein Coding	38.9888
MPO	Myeloperoxidase	Protein Coding	38.7596
JUN	Jun Proto-Oncogene, AP-1 Transcription Factor Subunit	Protein Coding	37.3616
CRP	C-Reactive Protein	Protein Coding	36.7751
TGFB1	Transforming Growth Factor Beta 1	Protein Coding	36.408
IL10	Interleukin 10	Protein Coding	36.2616
PARK7	Parkinsonism Associated Deglycase	Protein Coding	36.1891
APOE	Apolipoprotein E	Protein Coding	36.0674
AKT1	AKT Serine/Threonine Kinase 1	Protein Coding	35.9775
CARS2	Cysteinyl-TRNA Synthetase 2, Mitochondrial	Protein Coding	35.6802
ATF4	Activating Transcription Factor 4	Protein Coding	35.6634
OSER1	Oxidative Stress Responsive Serine Rich 1	Protein Coding	35.6184
EGR1	Early Growth Response 1	Protein Coding	35.556
CASP3	Caspase 3	Protein Coding	35.4297
XDH	Xanthine Dehydrogenase	Protein Coding	35.251
PTGS2	Prostaglandin-Endoperoxide Synthase 2	Protein Coding	35.0938
GFM1	G Elongation Factor Mitochondrial 1	Protein Coding	34.9438
SLC6A4	Solute Carrier Family 6 Member 4	Protein Coding	34.8912
TXN	Thioredoxin	Protein Coding	34.8486
AARS2	Alanyl-TRNA Synthetase 2, Mitochondrial	Protein Coding	34.7765
ATM	ATM Serine/Threonine Kinase	Protein Coding	34.4377
SIRT1	Sirtuin 1	Protein Coding	34.1821
TLR4	Toll Like Receptor 4	Protein Coding	34.1804
MMAA	Metabolism Of Cobalamin Associated A	Protein Coding	33.9166
HSPA5	Heat Shock Protein Family A (Hsp70) Member 5	Protein Coding	33.7538
ESR1	Estrogen Receptor 1	Protein Coding	33.6705
OSGIN1	Oxidative Stress Induced Growth Inhibitor 1	Protein Coding	33.4855
NFKB1	Nuclear Factor Kappa B Subunit 1	Protein Coding	33.145
CCL2	C-C Motif Chemokine Ligand 2	Protein Coding	32.9445
STAT3	Signal Transducer And Activator Of Transcription 3	Protein Coding	32.8825
CYCS	Cytochrome C, Somatic	Protein Coding	32.667
XBP1	X-Box Binding Protein 1	Protein Coding	32.295
BDNF	Brain Derived Neurotrophic Factor	Protein Coding	32.2716
HIF1A	Hypoxia Inducible Factor 1 Subunit Alpha	Protein Coding	32.0694
APP	Amyloid Beta Precursor Protein	Protein Coding	31.9481
POLR1C	RNA Polymerase I And III Subunit C	Protein Coding	31.6683
G6PD	Glucose-6-Phosphate Dehydrogenase	Protein Coding	31.6371
HSF1	Heat Shock Transcription Factor 1	Protein Coding	31.2616
CRH	Corticotropin Releasing Hormone	Protein Coding	31.2597
CYP3A4	Cytochrome P450 Family 3 Subfamily A Member 4	Protein Coding	31.2243
CYP2C9	Cytochrome P450 Family 2 Subfamily C Member 9	Protein Coding	31.053
STAT1	Signal Transducer And Activator Of Transcription 1	Protein Coding	30.9594
GH1	Growth Hormone 1	Protein Coding	30.7447
RYR2	Ryanodine Receptor 2	Protein Coding	30.7364
SLC19A2	Solute Carrier Family 19 Member 2	Protein Coding	30.5254
MTO1	Mitochondrial TRNA Translation Optimization 1	Protein Coding	30.5036
BRCA1	BRCA1 DNA Repair Associated	Protein Coding	30.3951
BCL2	BCL2 Apoptosis Regulator	Protein Coding	30.0282
EIF2AK3	Eukaryotic Translation Initiation Factor 2 Alpha Kinase 3	Protein Coding	30.0004
MMAB	Metabolism Of Cobalamin Associated B	Protein Coding	29.9829
ELAC2	ElaC Ribonuclease Z 2	Protein Coding	29.9677
EDN1	Endothelin 1	Protein Coding	29.834
NR3C1	Nuclear Receptor Subfamily 3 Group C Member 1	Protein Coding	29.6579
ACE	Angiotensin I Converting Enzyme	Protein Coding	29.6569
FOXO3	Forkhead Box O3	Protein Coding	29.5916
SRF	Serum Response Factor	Protein Coding	29.4639
ADRB2	Adrenoceptor Beta 2	Protein Coding	29.4042
PRKN	Parkin RBR E3 Ubiquitin Protein Ligase	Protein Coding	29.4006
VEGFA	Vascular Endothelial Growth Factor A	Protein Coding	29.3363
OLR1	Oxidized Low Density Lipoprotein Receptor 1	Protein Coding	29.2206
TUFM	Tu Translation Elongation Factor, Mitochondrial	Protein Coding	29.2204
HSPB1	Heat Shock Protein Family B (Small) Member 1	Protein Coding	29.0046
ALB	Albumin	Protein Coding	28.9751
CYBA	Cytochrome B-245 Alpha Chain	Protein Coding	28.949
CYP2C19	Cytochrome P450 Family 2 Subfamily C Member 19	Protein Coding	28.9082
CALM1	Calmodulin 1	Protein Coding	28.4675
NQO1	NAD(P)H Quinone Dehydrogenase 1	Protein Coding	28.4537
PARP1	Poly(ADP-Ribose) Polymerase 1	Protein Coding	28.4215
DDIT3	DNA Damage Inducible Transcript 3	Protein Coding	28.2421
ATF2	Activating Transcription Factor 2	Protein Coding	28.1454
PON1	Paraoxonase 1	Protein Coding	28.1344
PRKCD	Protein Kinase C Delta	Protein Coding	27.9333
FOS	Fos Proto-Oncogene, AP-1 Transcription Factor Subunit	Protein Coding	27.915
SNCA	Synuclein Alpha	Protein Coding	27.9015
MAP3K5	Mitogen-Activated Protein Kinase Kinase Kinase 5	Protein Coding	27.9008
EARS2	Glutamyl-TRNA Synthetase 2, Mitochondrial	Protein Coding	27.8558
GPX1	Glutathione Peroxidase 1	Protein Coding	27.813
CFTR	CF Transmembrane Conductance Regulator	Protein Coding	27.7931
HSPA1A	Heat Shock Protein Family A (Hsp70) Member 1A	Protein Coding	27.7901
ABL1	ABL Proto-Oncogene 1, Non-Receptor Tyrosine Kinase	Protein Coding	27.7519
PPARG	Peroxisome Proliferator Activated Receptor Gamma	Protein Coding	27.7073
HSP90AA1	Heat Shock Protein 90 Alpha Family Class A Member 1	Protein Coding	27.6949
MAPK3	Mitogen-Activated Protein Kinase 3	Protein Coding	27.4399
ICAM1	Intercellular Adhesion Molecule 1	Protein Coding	27.2557
OSGIN2	Oxidative Stress Induced Growth Inhibitor Family Member 2	Protein Coding	27.2029
GSTP1	Glutathione S-Transferase Pi 1	Protein Coding	27.1444
TSFM	Ts Translation Elongation Factor, Mitochondrial	Protein Coding	27.0814
HSPA4	Heat Shock Protein Family A (Hsp70) Member 4	Protein Coding	27.0221
ATF6	Activating Transcription Factor 6	Protein Coding	26.9681
TXN2	Thioredoxin 2	Protein Coding	26.9464
MTRFR	Mitochondrial Translation Release Factor In Rescue	Protein Coding	26.7803
PNPT1	Polyribonucleotide Nucleotidyltransferase 1	Protein Coding	26.7361
MAPK10	Mitogen-Activated Protein Kinase 10	Protein Coding	26.5389
FOXO1	Forkhead Box O1	Protein Coding	26.5316
BAX	BCL2 Associated X, Apoptosis Regulator	Protein Coding	26.507
JAK2	Janus Kinase 2	Protein Coding	26.4317
IL2	Interleukin 2	Protein Coding	26.3187
IL13	Interleukin 13	Protein Coding	26.2983
PIK3CA	Phosphatidylinositol-4,5-Bisphosphate 3-Kinase Catalytic Subunit Alpha	Protein Coding	26.2914
EIF2S1	Eukaryotic Translation Initiation Factor 2 Subunit Alpha	Protein Coding	26.2128
GSTM1	Glutathione S-Transferase Mu 1	Protein Coding	26.1367
PLA2G7	Phospholipase A2 Group VII	Protein Coding	26.0866
VARS2	Valyl-TRNA Synthetase 2, Mitochondrial	Protein Coding	26.0469
CASP8	Caspase 8	Protein Coding	25.8967
KEAP1	Kelch Like ECH Associated Protein 1	Protein Coding	25.8946
TLR2	Toll Like Receptor 2	Protein Coding	25.69
BRCA2	BRCA2 DNA Repair Associated	Protein Coding	25.5806
ADPRS	ADP-Ribosylserine Hydrolase	Protein Coding	25.5611
IGF1	Insulin Like Growth Factor 1	Protein Coding	25.5339
MTOR	Mechanistic Target Of Rapamycin Kinase	Protein Coding	25.4235
HADHA	Hydroxyacyl-CoA Dehydrogenase Trifunctional Multienzyme Complex Subunit Alpha	Protein Coding	25.2906
SPR	Sepiapterin Reductase	Protein Coding	25.251
CAV1	Caveolin 1	Protein Coding	25.2366
NPPA	Natriuretic Peptide A	Protein Coding	25.2293
CYBB	Cytochrome B-245 Beta Chain	Protein Coding	25.1848
PNPO	Pyridoxamine 5'-Phosphate Oxidase	Protein Coding	25.1692
HTR2A	5-Hydroxytryptamine Receptor 2A	Protein Coding	25.1058
POMC	Proopiomelanocortin	Protein Coding	25.0643
OGG1	8-Oxoguanine DNA Glycosylase	Protein Coding	25.0503
ADIPOQ	Adiponectin, C1Q And Collagen Domain Containing	Protein Coding	25.0098
CDKN1A	Cyclin Dependent Kinase Inhibitor 1A	Protein Coding	24.9937
SP1	Sp1 Transcription Factor	Protein Coding	24.897
CBS	Cystathionine Beta-Synthase	Protein Coding	24.8115
MYD88	MYD88 Innate Immune Signal Transduction Adaptor	Protein Coding	24.7957
FAS	Fas Cell Surface Death Receptor	Protein Coding	24.7444
APEX1	Apurinic/Apyrimidinic Endodeoxyribonuclease 1	Protein Coding	24.6771
CD36	CD36 Molecule	Protein Coding	24.5388
TRDN	Triadin	Protein Coding	24.4925
IL1A	Interleukin 1 Alpha	Protein Coding	24.4876
PTEN	Phosphatase And Tensin Homolog	Protein Coding	24.4279
ACADVL	Acyl-CoA Dehydrogenase Very Long Chain	Protein Coding	24.3854
DRD2	Dopamine Receptor D2	Protein Coding	24.3385
GAPDH	Glyceraldehyde-3-Phosphate Dehydrogenase	Protein Coding	24.3239
PAH	Phenylalanine Hydroxylase	Protein Coding	24.293
SCN5A	Sodium Voltage-Gated Channel Alpha Subunit 5	Protein Coding	24.2006
LEP	Leptin	Protein Coding	24.1381
SHC1	SHC Adaptor Protein 1	Protein Coding	24.1275
KNG1	Kininogen 1	Protein Coding	23.7791
HSPA8	Heat Shock Protein Family A (Hsp70) Member 8	Protein Coding	23.7654
MTFMT	Mitochondrial Methionyl-TRNA Formyltransferase	Protein Coding	23.659
SLC2A1	Solute Carrier Family 2 Member 1	Protein Coding	23.5623
CYP1A1	Cytochrome P450 Family 1 Subfamily A Member 1	Protein Coding	23.5536
VCAM1	Vascular Cell Adhesion Molecule 1	Protein Coding	23.482
EPO	Erythropoietin	Protein Coding	23.3883
IL4	Interleukin 4	Protein Coding	23.3776
HMGB1	High Mobility Group Box 1	Protein Coding	23.3096
G3BP1	G3BP Stress Granule Assembly Factor 1	Protein Coding	23.3068
ERN1	Endoplasmic Reticulum To Nucleus Signaling 1	Protein Coding	23.2792
CASQ2	Calsequestrin 2	Protein Coding	23.2439
NOS1AP	Nitric Oxide Synthase 1 Adaptor Protein	Protein Coding	23.2253
MRPL44	Mitochondrial Ribosomal Protein L44	Protein Coding	23.1538
MAPK9	Mitogen-Activated Protein Kinase 9	Protein Coding	23.1342
HADHB	Hydroxyacyl-CoA Dehydrogenase Trifunctional Multienzyme Complex Subunit Beta	Protein Coding	23.1091
MAP2K1	Mitogen-Activated Protein Kinase Kinase 1	Protein Coding	23.0727
MDM2	MDM2 Proto-Oncogene	Protein Coding	23.061
VWF	Von Willebrand Factor	Protein Coding	23.0573
ALOX5	Arachidonate 5-Lipoxygenase	Protein Coding	23.0559
MTHFR	Methylenetetrahydrofolate Reductase	Protein Coding	23.003
PRL	Prolactin	Protein Coding	22.9474
CREBBP	CREB Binding Protein	Protein Coding	22.9473
PRDX2	Peroxiredoxin 2	Protein Coding	22.9271
PIK3R1	Phosphoinositide-3-Kinase Regulatory Subunit 1	Protein Coding	22.8898
GTPBP3	GTP Binding Protein 3, Mitochondrial	Protein Coding	22.8817
CYP1A2	Cytochrome P450 Family 1 Subfamily A Member 2	Protein Coding	22.8801
SQSTM1	Sequestosome 1	Protein Coding	22.8787
MSRA	Methionine Sulfoxide Reductase A	Protein Coding	22.844
CP	Ceruloplasmin	Protein Coding	22.5679
UGT2B7	UDP Glucuronosyltransferase Family 2 Member B7	Protein Coding	22.5627
SRC	SRC Proto-Oncogene, Non-Receptor Tyrosine Kinase	Protein Coding	22.5537
BRAF	B-Raf Proto-Oncogene, Serine/Threonine Kinase	Protein Coding	22.527
EP300	E1A Binding Protein P300	Protein Coding	22.4682
CREB3	CAMP Responsive Element Binding Protein 3	Protein Coding	22.4443
NFKBIA	NFKB Inhibitor Alpha	Protein Coding	22.3046
KCNQ1	Potassium Voltage-Gated Channel Subfamily Q Member 1	Protein Coding	22.2891
PIK3CG	Phosphatidylinositol-4,5-Bisphosphate 3-Kinase Catalytic Subunit Gamma	Protein Coding	22.239
IKBKG	Inhibitor Of Nuclear Factor Kappa B Kinase Regulatory Subunit Gamma	Protein Coding	22.2239
SYK	Spleen Associated Tyrosine Kinase	Protein Coding	22.1673
ACADM	Acyl-CoA Dehydrogenase Medium Chain	Protein Coding	22.0789
CACNA1S	Calcium Voltage-Gated Channel Subunit Alpha1 S	Protein Coding	22.0647
PRDX5	Peroxiredoxin 5	Protein Coding	22.0141
KCNJ5	Potassium Inwardly Rectifying Channel Subfamily J Member 5	Protein Coding	21.9822
EGR2	Early Growth Response 2	Protein Coding	21.9589
CACNA1C	Calcium Voltage-Gated Channel Subunit Alpha1 C	Protein Coding	21.9358
PPARGC1A	PPARG Coactivator 1 Alpha	Protein Coding	21.8172
SDHA	Succinate Dehydrogenase Complex Flavoprotein Subunit A	Protein Coding	21.8033
C1QBP	Complement C1q Binding Protein	Protein Coding	21.784
UCP2	Uncoupling Protein 2	Protein Coding	21.7513
MRPS22	Mitochondrial Ribosomal Protein S22	Protein Coding	21.6774
CALM3	Calmodulin 3	Protein Coding	21.6668
EGF	Epidermal Growth Factor	Protein Coding	21.6302
MMP2	Matrix Metallopeptidase 2	Protein Coding	21.5235
SDHB	Succinate Dehydrogenase Complex Iron Sulfur Subunit B	Protein Coding	21.4842
MAOA	Monoamine Oxidase A	Protein Coding	21.4508
VHL	Von Hippel-Lindau Tumor Suppressor	Protein Coding	21.4239
ERCC6	ERCC Excision Repair 6, Chromatin Remodeling Factor	Protein Coding	21.3879
NOD2	Nucleotide Binding Oligomerization Domain Containing 2	Protein Coding	21.3261
PRKAA1	Protein Kinase AMP-Activated Catalytic Subunit Alpha 1	Protein Coding	21.2945
EIF2AK2	Eukaryotic Translation Initiation Factor 2 Alpha Kinase 2	Protein Coding	21.2756
CPT1A	Carnitine Palmitoyltransferase 1A	Protein Coding	21.2355
TXNRD2	Thioredoxin Reductase 2	Protein Coding	21.2255
CASP9	Caspase 9	Protein Coding	21.2212
VCP	Valosin Containing Protein	Protein Coding	21.1945
APOA1	Apolipoprotein A1	Protein Coding	21.1728
GFM2	GTP Dependent Ribosome Recycling Factor Mitochondrial 2	Protein Coding	21.1673
CAV3	Caveolin 3	Protein Coding	21.1561
TNFRSF1A	TNF Receptor Superfamily Member 1A	Protein Coding	21.042
KCNH2	Potassium Voltage-Gated Channel Subfamily H Member 2	Protein Coding	21.0164
AGT	Angiotensinogen	Protein Coding	20.9167
FASLG	Fas Ligand	Protein Coding	20.9033
IL1RN	Interleukin 1 Receptor Antagonist	Protein Coding	20.9012
PRDX1	Peroxiredoxin 1	Protein Coding	20.8883
PPARA	Peroxisome Proliferator Activated Receptor Alpha	Protein Coding	20.8219
CRHR1	Corticotropin Releasing Hormone Receptor 1	Protein Coding	20.8085
MVK	Mevalonate Kinase	Protein Coding	20.7563
NPY	Neuropeptide Y	Protein Coding	20.6534
CYP2B6	Cytochrome P450 Family 2 Subfamily B Member 6	Protein Coding	20.649
OXT	Oxytocin/Neurophysin I Prepropeptide	Protein Coding	20.6375
FASTKD2	FAST Kinase Domains 2	Protein Coding	20.6361
PRDX6	Peroxiredoxin 6	Protein Coding	20.585
MYC	MYC Proto-Oncogene, BHLH Transcription Factor	Protein Coding	20.5663
SDHD	Succinate Dehydrogenase Complex Subunit D	Protein Coding	20.5257
GSTT1	Glutathione S-Transferase Theta 1	Protein Coding	20.4468
PRKAA2	Protein Kinase AMP-Activated Catalytic Subunit Alpha 2	Protein Coding	20.4341
GLA	Galactosidase Alpha	Protein Coding	20.3372
CLU	Clusterin	Protein Coding	20.3337
MAPT	Microtubule Associated Protein Tau	Protein Coding	20.1947
ALDH2	Aldehyde Dehydrogenase 2 Family Member	Protein Coding	20.1942
HBG2	Hemoglobin Subunit Gamma 2	Protein Coding	20.19
SERPINE1	Serpin Family E Member 1	Protein Coding	20.1869
FMO3	Flavin Containing Dimethylaniline Monoxygenase 3	Protein Coding	20.1806
PTGS1	Prostaglandin-Endoperoxide Synthase 1	Protein Coding	20.1464
AGTR1	Angiotensin II Receptor Type 1	Protein Coding	20.089
ATP5F1A	ATP Synthase F1 Subunit Alpha	Protein Coding	20.0863
CHAT	Choline O-Acetyltransferase	Protein Coding	20.0674
HLA-B	Major Histocompatibility Complex, Class I, B	Protein Coding	19.9759
PINK1	PTEN Induced Kinase 1	Protein Coding	19.9596
FKBP5	FKBP Prolyl Isomerase 5	Protein Coding	19.9254
IKBKB	Inhibitor Of Nuclear Factor Kappa B Kinase Subunit Beta	Protein Coding	19.9062
MRPS34	Mitochondrial Ribosomal Protein S34	Protein Coding	19.8972
CYP2E1	Cytochrome P450 Family 2 Subfamily E Member 1	Protein Coding	19.8176
RHOA	Ras Homolog Family Member A	Protein Coding	19.8124
MAPKAPK2	MAPK Activated Protein Kinase 2	Protein Coding	19.7705
AR	Androgen Receptor	Protein Coding	19.749
IRF1	Interferon Regulatory Factor 1	Protein Coding	19.7336
SELENON	Selenoprotein N	Protein Coding	19.722
LMNA	Lamin A/C	Protein Coding	19.7155
PSEN1	Presenilin 1	Protein Coding	19.6918
IL2RA	Interleukin 2 Receptor Subunit Alpha	Protein Coding	19.6673
SELE	Selectin E	Protein Coding	19.6624
IL18	Interleukin 18	Protein Coding	19.6394
KRAS	KRAS Proto-Oncogene, GTPase	Protein Coding	19.6322
ACOX1	Acyl-CoA Oxidase 1	Protein Coding	19.6209
IL17A	Interleukin 17A	Protein Coding	19.6114
MAOB	Monoamine Oxidase B	Protein Coding	19.59
MAP2K4	Mitogen-Activated Protein Kinase Kinase 4	Protein Coding	19.5678
STING1	Stimulator Of Interferon Response CGAMP Interactor 1	Protein Coding	19.5408
CTNNB1	Catenin Beta 1	Protein Coding	19.4921
MAP2K6	Mitogen-Activated Protein Kinase Kinase 6	Protein Coding	19.4353
TRPM2	Transient Receptor Potential Cation Channel Subfamily M Member 2	Protein Coding	19.4068
APOB	Apolipoprotein B	Protein Coding	19.3157
RAD51	RAD51 Recombinase	Protein Coding	19.2954
HSD17B4	Hydroxysteroid 17-Beta Dehydrogenase 4	Protein Coding	19.2621
TARDBP	TAR DNA Binding Protein	Protein Coding	19.2485
NDUFS4	NADH:Ubiquinone Oxidoreductase Subunit S4	Protein Coding	19.2408
POR	Cytochrome P450 Oxidoreductase	Protein Coding	19.2369
IREB2	Iron Responsive Element Binding Protein 2	Protein Coding	19.2141
TARS2	Threonyl-TRNA Synthetase 2, Mitochondrial	Protein Coding	19.2032
HBB	Hemoglobin Subunit Beta	Protein Coding	19.2002
CACNA1A	Calcium Voltage-Gated Channel Subunit Alpha1 A	Protein Coding	19.1827
RELA	RELA Proto-Oncogene, NF-KB Subunit	Protein Coding	19.141
CD4	CD4 Molecule	Protein Coding	19.1356
MIPEP	Mitochondrial Intermediate Peptidase	Protein Coding	19.0684
BCL2L1	BCL2 Like 1	Protein Coding	19.0558
STIP1	Stress Induced Phosphoprotein 1	Protein Coding	19.0164
HSPA9	Heat Shock Protein Family A (Hsp70) Member 9	Protein Coding	19.0154
SELP	Selectin P	Protein Coding	19.0104
CCL11	C-C Motif Chemokine Ligand 11	Protein Coding	18.9699
RARA	Retinoic Acid Receptor Alpha	Protein Coding	18.9534
TERT	Telomerase Reverse Transcriptase	Protein Coding	18.9231
RAC1	Rac Family Small GTPase 1	Protein Coding	18.8896
PLA2G6	Phospholipase A2 Group VI	Protein Coding	18.833
CHEK1	Checkpoint Kinase 1	Protein Coding	18.817
TF	Transferrin	Protein Coding	18.8094
PRDX3	Peroxiredoxin 3	Protein Coding	18.782
GSK3B	Glycogen Synthase Kinase 3 Beta	Protein Coding	18.7673
CHUK	Component Of Inhibitor Of Nuclear Factor Kappa B Kinase Complex	Protein Coding	18.7247
BMP6	Bone Morphogenetic Protein 6	Protein Coding	18.7179
MMP9	Matrix Metallopeptidase 9	Protein Coding	18.7055
GHRL	Ghrelin And Obestatin Prepropeptide	Protein Coding	18.6612
ABCD1	ATP Binding Cassette Subfamily D Member 1	Protein Coding	18.6475
HERPUD1	Homocysteine Inducible ER Protein With Ubiquitin Like Domain 1	Protein Coding	18.6153
IFNA1	Interferon Alpha 1	Protein Coding	18.6027
KCNJ11	Potassium Inwardly Rectifying Channel Subfamily J Member 11	Protein Coding	18.5763
PCNA	Proliferating Cell Nuclear Antigen	Protein Coding	18.5144
SOD3	Superoxide Dismutase 3	Protein Coding	18.5128
SMAD3	SMAD Family Member 3	Protein Coding	18.5065
HSPD1	Heat Shock Protein Family D (Hsp60) Member 1	Protein Coding	18.4867
SETD2	SET Domain Containing 2, Histone Lysine Methyltransferase	Protein Coding	18.463
PTPN11	Protein Tyrosine Phosphatase Non-Receptor Type 11	Protein Coding	18.4435
LONP1	Lon Peptidase 1, Mitochondrial	Protein Coding	18.4062
CALM2	Calmodulin 2	Protein Coding	18.3962
VKORC1	Vitamin K Epoxide Reductase Complex Subunit 1	Protein Coding	18.3916
TLR9	Toll Like Receptor 9	Protein Coding	18.3417
CALR	Calreticulin	Protein Coding	18.2929
FANCD2	FA Complementation Group D2	Protein Coding	18.2879
NCF2	Neutrophil Cytosolic Factor 2	Protein Coding	18.2668
MT-ND1	Mitochondrially Encoded NADH:Ubiquinone Oxidoreductase Core Subunit 1	Protein Coding	18.2612
SST	Somatostatin	Protein Coding	18.2208
CYP1B1	Cytochrome P450 Family 1 Subfamily B Member 1	Protein Coding	18.1968
PLAU	Plasminogen Activator, Urokinase	Protein Coding	18.1467
REN	Renin	Protein Coding	18.1438
ATR	ATR Serine/Threonine Kinase	Protein Coding	18.1425
NLRP3	NLR Family Pyrin Domain Containing 3	Protein Coding	18.1141
TTN	Titin	Protein Coding	18.1031
MAPK11	Mitogen-Activated Protein Kinase 11	Protein Coding	18.0347
CYP2A6	Cytochrome P450 Family 2 Subfamily A Member 6	Protein Coding	18.0134
CCND1	Cyclin D1	Protein Coding	17.9287
HTRA2	HtrA Serine Peptidase 2	Protein Coding	17.923
NFS1	NFS1 Cysteine Desulfurase	Protein Coding	17.8943
ATF3	Activating Transcription Factor 3	Protein Coding	17.8932
CALCA	Calcitonin Related Polypeptide Alpha	Protein Coding	17.8398
TRPC6	Transient Receptor Potential Cation Channel Subfamily C Member 6	Protein Coding	17.8379
GNAS	GNAS Complex Locus	Protein Coding	17.8215
UGT1A1	UDP Glucuronosyltransferase Family 1 Member A1	Protein Coding	17.8129
PDE5A	Phosphodiesterase 5A	Protein Coding	17.8042
PTK2B	Protein Tyrosine Kinase 2 Beta	Protein Coding	17.7813
NOX4	NADPH Oxidase 4	Protein Coding	17.7683
POLG	DNA Polymerase Gamma, Catalytic Subunit	Protein Coding	17.7657
TYR	Tyrosinase	Protein Coding	17.7605
THBS1	Thrombospondin 1	Protein Coding	17.7129
EIF2AK1	Eukaryotic Translation Initiation Factor 2 Alpha Kinase 1	Protein Coding	17.6796
ABCC8	ATP Binding Cassette Subfamily C Member 8	Protein Coding	17.6745
ERBB2	Erb-B2 Receptor Tyrosine Kinase 2	Protein Coding	17.6683
ACADS	Acyl-CoA Dehydrogenase Short Chain	Protein Coding	17.6486
CSF3	Colony Stimulating Factor 3	Protein Coding	17.6411
TPO	Thyroid Peroxidase	Protein Coding	17.6322
ACO1	Aconitase 1	Protein Coding	17.6265
PLCG2	Phospholipase C Gamma 2	Protein Coding	17.5976
KDR	Kinase Insert Domain Receptor	Protein Coding	17.5877
SLC25A20	Solute Carrier Family 25 Member 20	Protein Coding	17.5745
RAF1	Raf-1 Proto-Oncogene, Serine/Threonine Kinase	Protein Coding	17.5614
HADH	Hydroxyacyl-CoA Dehydrogenase	Protein Coding	17.5553
RAC2	Rac Family Small GTPase 2	Protein Coding	17.5327
VDR	Vitamin D Receptor	Protein Coding	17.4989
TLR3	Toll Like Receptor 3	Protein Coding	17.493
COX5A	Cytochrome C Oxidase Subunit 5A	Protein Coding	17.4753
ARVCF	ARVCF Delta Catenin Family Member	Protein Coding	17.4508
FMR1	FMRP Translational Regulator 1	Protein Coding	17.4463
NDUFS8	NADH:Ubiquinone Oxidoreductase Core Subunit S8	Protein Coding	17.4124
CDK5	Cyclin Dependent Kinase 5	Protein Coding	17.4043
MB	Myoglobin	Protein Coding	17.4012
CEBPB	CCAAT Enhancer Binding Protein Beta	Protein Coding	17.3879
NCF1	Neutrophil Cytosolic Factor 1	Protein Coding	17.3621
HRAS	HRas Proto-Oncogene, GTPase	Protein Coding	17.32
ADCYAP1	Adenylate Cyclase Activating Polypeptide 1	Protein Coding	17.3129
MRPL12	Mitochondrial Ribosomal Protein L12	Protein Coding	17.3051
F2	Coagulation Factor II, Thrombin	Protein Coding	17.3022
ELANE	Elastase, Neutrophil Expressed	Protein Coding	17.291
IER3	Immediate Early Response 3	Protein Coding	17.2573
DPYD	Dihydropyrimidine Dehydrogenase	Protein Coding	17.2487
SERP1	Stress Associated Endoplasmic Reticulum Protein 1	Protein Coding	17.207
HP	Haptoglobin	Protein Coding	17.1804
SMAD4	SMAD Family Member 4	Protein Coding	17.1551
KCNE1	Potassium Voltage-Gated Channel Subfamily E Regulatory Subunit 1	Protein Coding	17.1308
ANXA5	Annexin A5	Protein Coding	17.0817
ETFDH	Electron Transfer Flavoprotein Dehydrogenase	Protein Coding	17.0578
CDKN2A	Cyclin Dependent Kinase Inhibitor 2A	Protein Coding	17.0361
CDK2	Cyclin Dependent Kinase 2	Protein Coding	17.027
CD40	CD40 Molecule	Protein Coding	17.0232
CHEK2	Checkpoint Kinase 2	Protein Coding	16.98
AHR	Aryl Hydrocarbon Receptor	Protein Coding	16.9692
RET	Ret Proto-Oncogene	Protein Coding	16.9592
GPX3	Glutathione Peroxidase 3	Protein Coding	16.9052
ERCC8	ERCC Excision Repair 8, CSA Ubiquitin Ligase Complex Subunit	Protein Coding	16.9014
INSR	Insulin Receptor	Protein Coding	16.8492
PRKD1	Protein Kinase D1	Protein Coding	16.8407
AGER	Advanced Glycosylation End-Product Specific Receptor	Protein Coding	16.8407
PRKG1	Protein Kinase CGMP-Dependent 1	Protein Coding	16.8369
H2AX	H2A.X Variant Histone	Protein Coding	16.8262
NUDT1	Nudix Hydrolase 1	Protein Coding	16.8213
P4HB	Prolyl 4-Hydroxylase Subunit Beta	Protein Coding	16.821
STK25	Serine/Threonine Kinase 25	Protein Coding	16.7867
HLA-DRB1	Major Histocompatibility Complex, Class II, DR Beta 1	Protein Coding	16.7815
CCL5	C-C Motif Chemokine Ligand 5	Protein Coding	16.7537
CREB3L1	CAMP Responsive Element Binding Protein 3 Like 1	Protein Coding	16.751
IL12B	Interleukin 12B	Protein Coding	16.7225
VIP	Vasoactive Intestinal Peptide	Protein Coding	16.7191
SLC6A3	Solute Carrier Family 6 Member 3	Protein Coding	16.717
IGF1R	Insulin Like Growth Factor 1 Receptor	Protein Coding	16.7047
BTK	Bruton Tyrosine Kinase	Protein Coding	16.7045
NR3C2	Nuclear Receptor Subfamily 3 Group C Member 2	Protein Coding	16.7033
TXNIP	Thioredoxin Interacting Protein	Protein Coding	16.6317
SLC19A1	Solute Carrier Family 19 Member 1	Protein Coding	16.631
TOR1A	Torsin Family 1 Member A	Protein Coding	16.6168
F5	Coagulation Factor V	Protein Coding	16.5997
PRKCA	Protein Kinase C Alpha	Protein Coding	16.5975
CSF2	Colony Stimulating Factor 2	Protein Coding	16.5847
CD14	CD14 Molecule	Protein Coding	16.5625
FXN	Frataxin	Protein Coding	16.5531
CXCL10	C-X-C Motif Chemokine Ligand 10	Protein Coding	16.5408
SNTA1	Syntrophin Alpha 1	Protein Coding	16.5321
TFRC	Transferrin Receptor	Protein Coding	16.4863
FGF2	Fibroblast Growth Factor 2	Protein Coding	16.4784
ADA	Adenosine Deaminase	Protein Coding	16.4566
MAP2K7	Mitogen-Activated Protein Kinase Kinase 7	Protein Coding	16.4317
NFAT5	Nuclear Factor Of Activated T Cells 5	Protein Coding	16.4287
LRRK2	Leucine Rich Repeat Kinase 2	Protein Coding	16.4217
EHHADH	Enoyl-CoA Hydratase And 3-Hydroxyacyl CoA Dehydrogenase	Protein Coding	16.4136
XIAP	X-Linked Inhibitor Of Apoptosis	Protein Coding	16.4117
PKP2	Plakophilin 2	Protein Coding	16.4077
IL5	Interleukin 5	Protein Coding	16.4059
CD40LG	CD40 Ligand	Protein Coding	16.4026
HSPA1B	Heat Shock Protein Family A (Hsp70) Member 1B	Protein Coding	16.3895
ARG1	Arginase 1	Protein Coding	16.3666
CCL3	C-C Motif Chemokine Ligand 3	Protein Coding	16.361
PML	PML Nuclear Body Scaffold	Protein Coding	16.3535
MMP1	Matrix Metallopeptidase 1	Protein Coding	16.3459
PRKCB	Protein Kinase C Beta	Protein Coding	16.3364
NR1H2	Nuclear Receptor Subfamily 1 Group H Member 2	Protein Coding	16.3176
RPS6KA5	Ribosomal Protein S6 Kinase A5	Protein Coding	16.3094
BCKDHB	Branched Chain Keto Acid Dehydrogenase E1 Subunit Beta	Protein Coding	16.2949
MIF	Macrophage Migration Inhibitory Factor	Protein Coding	16.2858
LBR	Lamin B Receptor	Protein Coding	16.272
MT-CYB	Mitochondrially Encoded Cytochrome B	Protein Coding	16.2666
MT-CO1	Mitochondrially Encoded Cytochrome C Oxidase I	Protein Coding	16.188
GJA1	Gap Junction Protein Alpha 1	Protein Coding	16.1734
MRPS16	Mitochondrial Ribosomal Protein S16	Protein Coding	16.1708
DNMT1	DNA Methyltransferase 1	Protein Coding	16.1678
TAC1	Tachykinin Precursor 1	Protein Coding	16.1528
BMP2	Bone Morphogenetic Protein 2	Protein Coding	16.1466
NGF	Nerve Growth Factor	Protein Coding	16.1211
MYH7	Myosin Heavy Chain 7	Protein Coding	16.0934
PON2	Paraoxonase 2	Protein Coding	16.0842
ATP2A2	ATPase Sarcoplasmic/Endoplasmic Reticulum Ca2+ Transporting 2	Protein Coding	16.0654
CXCR4	C-X-C Motif Chemokine Receptor 4	Protein Coding	16.0049
F3	Coagulation Factor III, Tissue Factor	Protein Coding	15.9692
TREM2	Triggering Receptor Expressed On Myeloid Cells 2	Protein Coding	15.9511
TRAF6	TNF Receptor Associated Factor 6	Protein Coding	15.9211
TIMP1	TIMP Metallopeptidase Inhibitor 1	Protein Coding	15.9199
TRMT10C	TRNA Methyltransferase 10C, Mitochondrial RNase P Subunit	Protein Coding	15.9021
IL1R1	Interleukin 1 Receptor Type 1	Protein Coding	15.8896
XRCC1	X-Ray Repair Cross Complementing 1	Protein Coding	15.8683
ERCC1	ERCC Excision Repair 1, Endonuclease Non-Catalytic Subunit	Protein Coding	15.8495
CDKN1B	Cyclin Dependent Kinase Inhibitor 1B	Protein Coding	15.8489
CNR1	Cannabinoid Receptor 1	Protein Coding	15.8313
HSD17B10	Hydroxysteroid 17-Beta Dehydrogenase 10	Protein Coding	15.8108
IER5	Immediate Early Response 5	Protein Coding	15.7962
CREB3L2	CAMP Responsive Element Binding Protein 3 Like 2	Protein Coding	15.7873
PTK2	Protein Tyrosine Kinase 2	Protein Coding	15.7789
FN1	Fibronectin 1	Protein Coding	15.768
HTR1A	5-Hydroxytryptamine Receptor 1A	Protein Coding	15.7491
MAP2K3	Mitogen-Activated Protein Kinase Kinase 3	Protein Coding	15.7408
CREM	CAMP Responsive Element Modulator	Protein Coding	15.7223
STAT5B	Signal Transducer And Activator Of Transcription 5B	Protein Coding	15.7222
C5	Complement C5	Protein Coding	15.7135
LYRM4	LYR Motif Containing 4	Protein Coding	15.6699
MET	MET Proto-Oncogene, Receptor Tyrosine Kinase	Protein Coding	15.6677
ETFA	Electron Transfer Flavoprotein Subunit Alpha	Protein Coding	15.6355
RORA	RAR Related Orphan Receptor A	Protein Coding	15.632
HYOU1	Hypoxia Up-Regulated 1	Protein Coding	15.6063
NAT2	N-Acetyltransferase 2	Protein Coding	15.5499
IL2RB	Interleukin 2 Receptor Subunit Beta	Protein Coding	15.5422
CREB3L3	CAMP Responsive Element Binding Protein 3 Like 3	Protein Coding	15.5204
PLA2G4A	Phospholipase A2 Group IVA	Protein Coding	15.5155
SMPD1	Sphingomyelin Phosphodiesterase 1	Protein Coding	15.513
NFE2L1	NFE2 Like BZIP Transcription Factor 1	Protein Coding	15.511
UCP3	Uncoupling Protein 3	Protein Coding	15.5019
PRKDC	Protein Kinase, DNA-Activated, Catalytic Subunit	Protein Coding	15.4849
PPP1R15A	Protein Phosphatase 1 Regulatory Subunit 15A	Protein Coding	15.4828
PIK3CD	Phosphatidylinositol-4,5-Bisphosphate 3-Kinase Catalytic Subunit Delta	Protein Coding	15.4705
KIT	KIT Proto-Oncogene, Receptor Tyrosine Kinase	Protein Coding	15.4579
ANK2	Ankyrin 2	Protein Coding	15.4543
TCIM	Transcriptional And Immune Response Regulator	Protein Coding	15.4109
RB1	RB Transcriptional Corepressor 1	Protein Coding	15.4025
NFKB2	Nuclear Factor Kappa B Subunit 2	Protein Coding	15.3757
VARS1	Valyl-TRNA Synthetase 1	Protein Coding	15.3676
ADM	Adrenomedullin	Protein Coding	15.3654
GHR	Growth Hormone Receptor	Protein Coding	15.3618
DUSP1	Dual Specificity Phosphatase 1	Protein Coding	15.354
JAK1	Janus Kinase 1	Protein Coding	15.3537
SESN2	Sestrin 2	Protein Coding	15.3329
MAP3K7	Mitogen-Activated Protein Kinase Kinase Kinase 7	Protein Coding	15.3238
CRAT	Carnitine O-Acetyltransferase	Protein Coding	15.312
MRPL3	Mitochondrial Ribosomal Protein L3	Protein Coding	15.2752
IRS1	Insulin Receptor Substrate 1	Protein Coding	15.2694
TBK1	TANK Binding Kinase 1	Protein Coding	15.2609
THBD	Thrombomodulin	Protein Coding	15.2412
PTPN1	Protein Tyrosine Phosphatase Non-Receptor Type 1	Protein Coding	15.2128
CYP3A5	Cytochrome P450 Family 3 Subfamily A Member 5	Protein Coding	15.2116
CASP1	Caspase 1	Protein Coding	15.2069
ADRB1	Adrenoceptor Beta 1	Protein Coding	15.2044
ITPR1	Inositol 1,4,5-Trisphosphate Receptor Type 1	Protein Coding	15.1884
ABCC1	ATP Binding Cassette Subfamily C Member 1	Protein Coding	15.1524
NBN	Nibrin	Protein Coding	15.1497
ACAD9	Acyl-CoA Dehydrogenase Family Member 9	Protein Coding	15.142
CSF1	Colony Stimulating Factor 1	Protein Coding	15.1351
CYC1	Cytochrome C1	Protein Coding	15.1322
HFE	Homeostatic Iron Regulator	Protein Coding	15.1171
CTLA4	Cytotoxic T-Lymphocyte Associated Protein 4	Protein Coding	15.1156
CD44	CD44 Molecule (Indian Blood Group)	Protein Coding	15.105
GLRX	Glutaredoxin	Protein Coding	15.0922
TXNRD1	Thioredoxin Reductase 1	Protein Coding	15.0878
FGFR1	Fibroblast Growth Factor Receptor 1	Protein Coding	15.0781
ACADL	Acyl-CoA Dehydrogenase Long Chain	Protein Coding	15.0531
GRB2	Growth Factor Receptor Bound Protein 2	Protein Coding	15.0335
MAPKAPK3	MAPK Activated Protein Kinase 3	Protein Coding	15.0188
QRSL1	Glutaminyl-TRNA Amidotransferase Subunit QRSL1	Protein Coding	14.9783
SLC2A4	Solute Carrier Family 2 Member 4	Protein Coding	14.9475
NPPB	Natriuretic Peptide B	Protein Coding	14.9473
ELK1	ETS Transcription Factor ELK1	Protein Coding	14.9464
AKR1B1	Aldo-Keto Reductase Family 1 Member B	Protein Coding	14.9344
CDC42	Cell Division Cycle 42	Protein Coding	14.9335
UCP1	Uncoupling Protein 1	Protein Coding	14.9298
BCL2L11	BCL2 Like 11	Protein Coding	14.9287
DDX58	DExD/H-Box Helicase 58	Protein Coding	14.9175
PRKAB1	Protein Kinase AMP-Activated Non-Catalytic Subunit Beta 1	Protein Coding	14.8617
TRPV1	Transient Receptor Potential Cation Channel Subfamily V Member 1	Protein Coding	14.8504
MSRB2	Methionine Sulfoxide Reductase B2	Protein Coding	14.8436
IRF3	Interferon Regulatory Factor 3	Protein Coding	14.8347
IL4R	Interleukin 4 Receptor	Protein Coding	14.8342
PTCD3	Pentatricopeptide Repeat Domain 3	Protein Coding	14.8128
NDRG1	N-Myc Downstream Regulated 1	Protein Coding	14.795
RPA1	Replication Protein A1	Protein Coding	14.7946
TGIF1	TGFB Induced Factor Homeobox 1	Protein Coding	14.7853
IL6R	Interleukin 6 Receptor	Protein Coding	14.7846
DBH	Dopamine Beta-Hydroxylase	Protein Coding	14.7603
LRBA	LPS Responsive Beige-Like Anchor Protein	Protein Coding	14.7578
ATF6B	Activating Transcription Factor 6 Beta	Protein Coding	14.7504
ATP1A3	ATPase Na+/K+ Transporting Subunit Alpha 3	Protein Coding	14.7464
E2F1	E2F Transcription Factor 1	Protein Coding	14.7176
ELN	Elastin	Protein Coding	14.7008
C9orf72	C9orf72-SMCR8 Complex Subunit	Protein Coding	14.6933
MAPK13	Mitogen-Activated Protein Kinase 13	Protein Coding	14.6896
EPHX1	Epoxide Hydrolase 1	Protein Coding	14.683
PRNP	Prion Protein	Protein Coding	14.6814
RPE65	Retinoid Isomerohydrolase RPE65	Protein Coding	14.6721
ARG2	Arginase 2	Protein Coding	14.638
BCHE	Butyrylcholinesterase	Protein Coding	14.6361
TGFB2	Transforming Growth Factor Beta 2	Protein Coding	14.6281
SDHC	Succinate Dehydrogenase Complex Subunit C	Protein Coding	14.6149
SLC25A4	Solute Carrier Family 25 Member 4	Protein Coding	14.6011
HSP90B1	Heat Shock Protein 90 Beta Family Member 1	Protein Coding	14.6009
LPL	Lipoprotein Lipase	Protein Coding	14.5924
CYP19A1	Cytochrome P450 Family 19 Subfamily A Member 1	Protein Coding	14.5846
PGR	Progesterone Receptor	Protein Coding	14.5842
TLR7	Toll Like Receptor 7	Protein Coding	14.5654
LDLR	Low Density Lipoprotein Receptor	Protein Coding	14.5556
IL3	Interleukin 3	Protein Coding	14.541
SMAD2	SMAD Family Member 2	Protein Coding	14.5338
MBL2	Mannose Binding Lectin 2	Protein Coding	14.5267
FTL	Ferritin Light Chain	Protein Coding	14.5187
PTS	6-Pyruvoyltetrahydropterin Synthase	Protein Coding	14.516
IFNB1	Interferon Beta 1	Protein Coding	14.5147
ADCY10	Adenylate Cyclase 10	Protein Coding	14.5143
SIRT2	Sirtuin 2	Protein Coding	14.5139
HNF4A	Hepatocyte Nuclear Factor 4 Alpha	Protein Coding	14.4932
GPX4	Glutathione Peroxidase 4	Protein Coding	14.4929
IL15	Interleukin 15	Protein Coding	14.491
GCLC	Glutamate-Cysteine Ligase Catalytic Subunit	Protein Coding	14.4469
PLCG1	Phospholipase C Gamma 1	Protein Coding	14.4459
GGT1	Gamma-Glutamyltransferase 1	Protein Coding	14.42
SFXN4	Sideroflexin 4	Protein Coding	14.413
DBT	Dihydrolipoamide Branched Chain Transacylase E2	Protein Coding	14.4053
RPS27A	Ribosomal Protein S27a	Protein Coding	14.3948
ESR2	Estrogen Receptor 2	Protein Coding	14.3878
TNFRSF1B	TNF Receptor Superfamily Member 1B	Protein Coding	14.3873
CS	Citrate Synthase	Protein Coding	14.3715
HLA-A	Major Histocompatibility Complex, Class I, A	Protein Coding	14.3165
GPX7	Glutathione Peroxidase 7	Protein Coding	14.309
SREBF1	Sterol Regulatory Element Binding Transcription Factor 1	Protein Coding	14.2995
BAK1	BCL2 Antagonist/Killer 1	Protein Coding	14.2387
OXR1	Oxidation Resistance 1	Protein Coding	14.2313
MT-ATP6	Mitochondrially Encoded ATP Synthase Membrane Subunit 6	Protein Coding	14.2177
GCG	Glucagon	Protein Coding	14.2089
GLUD1	Glutamate Dehydrogenase 1	Protein Coding	14.2053
EDNRA	Endothelin Receptor Type A	Protein Coding	14.2023
TSPO	Translocator Protein	Protein Coding	14.2004
MTF2	Metal Response Element Binding Transcription Factor 2	Protein Coding	14.1907
OXTR	Oxytocin Receptor	Protein Coding	14.18
GDNF	Glial Cell Derived Neurotrophic Factor	Protein Coding	14.1352
HLA-G	Major Histocompatibility Complex, Class I, G	Protein Coding	14.1337
PRODH	Proline Dehydrogenase 1	Protein Coding	14.119
TRAF2	TNF Receptor Associated Factor 2	Protein Coding	14.1065
PRDX4	Peroxiredoxin 4	Protein Coding	14.0966
LOX	Lysyl Oxidase	Protein Coding	14.0812
CD79A	CD79a Molecule	Protein Coding	14.073
NOX1	NADPH Oxidase 1	Protein Coding	14.0633
GBA	Glucosylceramidase Beta	Protein Coding	14.0582
BLVRB	Biliverdin Reductase B	Protein Coding	14.0566
STAT5A	Signal Transducer And Activator Of Transcription 5A	Protein Coding	14.0216
CDK1	Cyclin Dependent Kinase 1	Protein Coding	14.0157
GFPT1	Glutamine--Fructose-6-Phosphate Transaminase 1	Protein Coding	13.9966
MDH2	Malate Dehydrogenase 2	Protein Coding	13.983
ACP1	Acid Phosphatase 1	Protein Coding	13.975
SGK1	Serum/Glucocorticoid Regulated Kinase 1	Protein Coding	13.9692
PRKCQ	Protein Kinase C Theta	Protein Coding	13.9645
WT1	WT1 Transcription Factor	Protein Coding	13.9584
HDAC9	Histone Deacetylase 9	Protein Coding	13.9528
MSRB1	Methionine Sulfoxide Reductase B1	Protein Coding	13.9526
IGHE	Immunoglobulin Heavy Constant Epsilon	Protein Coding	13.9507
RELB	RELB Proto-Oncogene, NF-KB Subunit	Protein Coding	13.9466
MRPS7	Mitochondrial Ribosomal Protein S7	Protein Coding	13.9426
ASS1	Argininosuccinate Synthase 1	Protein Coding	13.9267
NRAS	NRAS Proto-Oncogene, GTPase	Protein Coding	13.924
BAD	BCL2 Associated Agonist Of Cell Death	Protein Coding	13.9064
RPS6KB1	Ribosomal Protein S6 Kinase B1	Protein Coding	13.8876
CXCL12	C-X-C Motif Chemokine Ligand 12	Protein Coding	13.8799
MAPK12	Mitogen-Activated Protein Kinase 12	Protein Coding	13.878
SERPINA1	Serpin Family A Member 1	Protein Coding	13.8706
PRKCZ	Protein Kinase C Zeta	Protein Coding	13.8613
LYN	LYN Proto-Oncogene, Src Family Tyrosine Kinase	Protein Coding	13.8554
ACHE	Acetylcholinesterase (Cartwright Blood Group)	Protein Coding	13.8479
TNFSF10	TNF Superfamily Member 10	Protein Coding	13.8467
EIF4E	Eukaryotic Translation Initiation Factor 4E	Protein Coding	13.8356
GPT	Glutamic--Pyruvic Transaminase	Protein Coding	13.8352
TACR1	Tachykinin Receptor 1	Protein Coding	13.8251
IL6ST	Interleukin 6 Cytokine Family Signal Transducer	Protein Coding	13.8096
MAF	MAF BZIP Transcription Factor	Protein Coding	13.787
DDX3X	DEAD-Box Helicase 3 X-Linked	Protein Coding	13.7844
SGCB	Sarcoglycan Beta	Protein Coding	13.7732
EIF4G1	Eukaryotic Translation Initiation Factor 4 Gamma 1	Protein Coding	13.773
PDHA1	Pyruvate Dehydrogenase E1 Subunit Alpha 1	Protein Coding	13.7598
CCK	Cholecystokinin	Protein Coding	13.75
NDUFS2	NADH:Ubiquinone Oxidoreductase Core Subunit S2	Protein Coding	13.7376
KRIT1	KRIT1 Ankyrin Repeat Containing	Protein Coding	13.7216
HDAC2	Histone Deacetylase 2	Protein Coding	13.6996
STK4	Serine/Threonine Kinase 4	Protein Coding	13.6912
SPP1	Secreted Phosphoprotein 1	Protein Coding	13.6802
ATP13A2	ATPase Cation Transporting 13A2	Protein Coding	13.6702
ERCC2	ERCC Excision Repair 2, TFIIH Core Complex Helicase Subunit	Protein Coding	13.6541
MUC1	Mucin 1, Cell Surface Associated	Protein Coding	13.653
ITGAM	Integrin Subunit Alpha M	Protein Coding	13.6176
EEF1A1	Eukaryotic Translation Elongation Factor 1 Alpha 1	Protein Coding	13.6157
CTSB	Cathepsin B	Protein Coding	13.5967
AGRN	Agrin	Protein Coding	13.5939
PPIA	Peptidylprolyl Isomerase A	Protein Coding	13.5891
KCNJ2	Potassium Inwardly Rectifying Channel Subfamily J Member 2	Protein Coding	13.5556
RIPK1	Receptor Interacting Serine/Threonine Kinase 1	Protein Coding	13.5358
KITLG	KIT Ligand	Protein Coding	13.5176
NDUFS1	NADH:Ubiquinone Oxidoreductase Core Subunit S1	Protein Coding	13.4915
ODC1	Ornithine Decarboxylase 1	Protein Coding	13.4906
HTT	Huntingtin	Protein Coding	13.4592
CAMK2G	Calcium/Calmodulin Dependent Protein Kinase II Gamma	Protein Coding	13.4561
GLRX2	Glutaredoxin 2	Protein Coding	13.4474
RPL36A-HNRNPH2	RPL36A-HNRNPH2 Readthrough	Protein Coding	13.4467
IGFBP3	Insulin Like Growth Factor Binding Protein 3	Protein Coding	13.4367
EME2	Essential Meiotic Structure-Specific Endonuclease Subunit 2	Protein Coding	13.4346
IDO1	Indoleamine 2,3-Dioxygenase 1	Protein Coding	13.4291
GADD45A	Growth Arrest And DNA Damage Inducible Alpha	Protein Coding	13.4273
IRF9	Interferon Regulatory Factor 9	Protein Coding	13.423
RNASE3	Ribonuclease A Family Member 3	Protein Coding	13.4192
MMP3	Matrix Metallopeptidase 3	Protein Coding	13.4121
ZFP36	ZFP36 Ring Finger Protein	Protein Coding	13.4097
KCNE2	Potassium Voltage-Gated Channel Subfamily E Regulatory Subunit 2	Protein Coding	13.3978
GJB2	Gap Junction Protein Beta 2	Protein Coding	13.3831
TRPA1	Transient Receptor Potential Cation Channel Subfamily A Member 1	Protein Coding	13.3666
RXRA	Retinoid X Receptor Alpha	Protein Coding	13.3628
NOL3	Nucleolar Protein 3	Protein Coding	13.3398
F8	Coagulation Factor VIII	Protein Coding	13.3278
PDGFRB	Platelet Derived Growth Factor Receptor Beta	Protein Coding	13.323
TPH1	Tryptophan Hydroxylase 1	Protein Coding	13.3172
MFN2	Mitofusin 2	Protein Coding	13.3019
UBC	Ubiquitin C	Protein Coding	13.2903
MYLK	Myosin Light Chain Kinase	Protein Coding	13.2811
ETFB	Electron Transfer Flavoprotein Subunit Beta	Protein Coding	13.2723
FMO1	Flavin Containing Dimethylaniline Monoxygenase 1	Protein Coding	13.261
DSP	Desmoplakin	Protein Coding	13.239
SIRT3	Sirtuin 3	Protein Coding	13.2374
DAXX	Death Domain Associated Protein	Protein Coding	13.2336
HDAC1	Histone Deacetylase 1	Protein Coding	13.2294
AKR1A1	Aldo-Keto Reductase Family 1 Member A1	Protein Coding	13.2231
TNFSF11	TNF Superfamily Member 11	Protein Coding	13.2191
CYP4F2	Cytochrome P450 Family 4 Subfamily F Member 2	Protein Coding	13.201
PLG	Plasminogen	Protein Coding	13.1952
TP73	Tumor Protein P73	Protein Coding	13.161
ITGB2	Integrin Subunit Beta 2	Protein Coding	13.1599
NTRK1	Neurotrophic Receptor Tyrosine Kinase 1	Protein Coding	13.1508
FYN	FYN Proto-Oncogene, Src Family Tyrosine Kinase	Protein Coding	13.1505
CUL3	Cullin 3	Protein Coding	13.1505
CASP7	Caspase 7	Protein Coding	13.1501
UGT1A6	UDP Glucuronosyltransferase Family 1 Member A6	Protein Coding	13.1279
BGLAP	Bone Gamma-Carboxyglutamate Protein	Protein Coding	13.122
HGF	Hepatocyte Growth Factor	Protein Coding	13.1123
ELAVL1	ELAV Like RNA Binding Protein 1	Protein Coding	13.1029
CDKN3	Cyclin Dependent Kinase Inhibitor 3	Protein Coding	13.1022
FH	Fumarate Hydratase	Protein Coding	13.0951
EPX	Eosinophil Peroxidase	Protein Coding	13.072
GFER	Growth Factor, Augmenter Of Liver Regeneration	Protein Coding	13.0706
JUNB	JunB Proto-Oncogene, AP-1 Transcription Factor Subunit	Protein Coding	13.0563
JAK3	Janus Kinase 3	Protein Coding	13.0528
TG	Thyroglobulin	Protein Coding	13.0311
ADH5	Alcohol Dehydrogenase 5 (Class III), Chi Polypeptide	Protein Coding	13.0307
MCL1	MCL1 Apoptosis Regulator, BCL2 Family Member	Protein Coding	13.0149
ZAP70	Zeta Chain Of T Cell Receptor Associated Protein Kinase 70	Protein Coding	13.0115
STUB1	STIP1 Homology And U-Box Containing Protein 1	Protein Coding	13.0072
MRPS25	Mitochondrial Ribosomal Protein S25	Protein Coding	12.9941
KCNMA1	Potassium Calcium-Activated Channel Subfamily M Alpha 1	Protein Coding	12.9848
PLA2G2A	Phospholipase A2 Group IIA	Protein Coding	12.9773
DMD	Dystrophin	Protein Coding	12.9717
SCN1A	Sodium Voltage-Gated Channel Alpha Subunit 1	Protein Coding	12.9673
ACTA1	Actin Alpha 1, Skeletal Muscle	Protein Coding	12.9571
ALOX15	Arachidonate 15-Lipoxygenase	Protein Coding	12.9532
HMOX2	Heme Oxygenase 2	Protein Coding	12.9346
BTD	Biotinidase	Protein Coding	12.9292
MAP3K1	Mitogen-Activated Protein Kinase Kinase Kinase 1	Protein Coding	12.9262
TRPV4	Transient Receptor Potential Cation Channel Subfamily V Member 4	Protein Coding	12.9205
PTPRC	Protein Tyrosine Phosphatase Receptor Type C	Protein Coding	12.9185
CYGB	Cytoglobin	Protein Coding	12.9155
PDGFB	Platelet Derived Growth Factor Subunit B	Protein Coding	12.9135
CRYAB	Crystallin Alpha B	Protein Coding	12.9108
ITGB1	Integrin Subunit Beta 1	Protein Coding	12.9093
MTR	5-Methyltetrahydrofolate-Homocysteine Methyltransferase	Protein Coding	12.902
MLXIPL	MLX Interacting Protein Like	Protein Coding	12.8943
S100A8	S100 Calcium Binding Protein A8	Protein Coding	12.8941
FKBP4	FKBP Prolyl Isomerase 4	Protein Coding	12.8855
MRPS23	Mitochondrial Ribosomal Protein S23	Protein Coding	12.8783
CYP11B2	Cytochrome P450 Family 11 Subfamily B Member 2	Protein Coding	12.8675
LTF	Lactotransferrin	Protein Coding	12.8462
TTR	Transthyretin	Protein Coding	12.8358
EIF2AK4	Eukaryotic Translation Initiation Factor 2 Alpha Kinase 4	Protein Coding	12.8284
CHRNE	Cholinergic Receptor Nicotinic Epsilon Subunit	Protein Coding	12.8279
MECP2	Methyl-CpG Binding Protein 2	Protein Coding	12.8275
GSS	Glutathione Synthetase	Protein Coding	12.8152
TP53BP1	Tumor Protein P53 Binding Protein 1	Protein Coding	12.805
CIITA	Class II Major Histocompatibility Complex Transactivator	Protein Coding	12.7923
AKAP9	A-Kinase Anchoring Protein 9	Protein Coding	12.7888
AKT2	AKT Serine/Threonine Kinase 2	Protein Coding	12.788
BIRC5	Baculoviral IAP Repeat Containing 5	Protein Coding	12.7835
LTA	Lymphotoxin Alpha	Protein Coding	12.7828
CRMP1	Collapsin Response Mediator Protein 1	Protein Coding	12.7717
CXCL1	C-X-C Motif Chemokine Ligand 1	Protein Coding	12.77
CYP17A1	Cytochrome P450 Family 17 Subfamily A Member 1	Protein Coding	12.7648
DDAH2	Dimethylarginine Dimethylaminohydrolase 2	Protein Coding	12.7501
CD247	CD247 Molecule	Protein Coding	12.7469
RUNX2	RUNX Family Transcription Factor 2	Protein Coding	12.7247
CYB5R3	Cytochrome B5 Reductase 3	Protein Coding	12.7206
CDK4	Cyclin Dependent Kinase 4	Protein Coding	12.7144
WRN	WRN RecQ Like Helicase	Protein Coding	12.7029
PLAT	Plasminogen Activator, Tissue Type	Protein Coding	12.6941
BCKDHA	Branched Chain Keto Acid Dehydrogenase E1 Subunit Alpha	Protein Coding	12.6835
SCARA3	Scavenger Receptor Class A Member 3	Protein Coding	12.6813
NOTCH3	Notch Receptor 3	Protein Coding	12.6806
REL	REL Proto-Oncogene, NF-KB Subunit	Protein Coding	12.6782
TP63	Tumor Protein P63	Protein Coding	12.67
HSP90AB1	Heat Shock Protein 90 Alpha Family Class B Member 1	Protein Coding	12.6671
MRPS2	Mitochondrial Ribosomal Protein S2	Protein Coding	12.6657
RRM2B	Ribonucleotide Reductase Regulatory TP53 Inducible Subunit M2B	Protein Coding	12.6593
YY1	YY1 Transcription Factor	Protein Coding	12.6573
GDF15	Growth Differentiation Factor 15	Protein Coding	12.6533
SLPI	Secretory Leukocyte Peptidase Inhibitor	Protein Coding	12.6421
UCHL1	Ubiquitin C-Terminal Hydrolase L1	Protein Coding	12.6403
GCLM	Glutamate-Cysteine Ligase Modifier Subunit	Protein Coding	12.6357
CCR5	C-C Motif Chemokine Receptor 5	Protein Coding	12.6289
S100A9	S100 Calcium Binding Protein A9	Protein Coding	12.6184
TIA1	TIA1 Cytotoxic Granule Associated RNA Binding Protein	Protein Coding	12.6149
EPAS1	Endothelial PAS Domain Protein 1	Protein Coding	12.6112
ASL	Argininosuccinate Lyase	Protein Coding	12.5784
TSC2	TSC Complex Subunit 2	Protein Coding	12.5725
PECAM1	Platelet And Endothelial Cell Adhesion Molecule 1	Protein Coding	12.5451
F2RL1	F2R Like Trypsin Receptor 1	Protein Coding	12.5376
IGF2	Insulin Like Growth Factor 2	Protein Coding	12.5316
RPA2	Replication Protein A2	Protein Coding	12.53
CTSD	Cathepsin D	Protein Coding	12.5116
NDUFV1	NADH:Ubiquinone Oxidoreductase Core Subunit V1	Protein Coding	12.5095
NOSTRIN	Nitric Oxide Synthase Trafficking	Protein Coding	12.5012
MICB	MHC Class I Polypeptide-Related Sequence B	Protein Coding	12.4953
CXCR3	C-X-C Motif Chemokine Receptor 3	Protein Coding	12.4934
PDYN	Prodynorphin	Protein Coding	12.4915
CREB3L4	CAMP Responsive Element Binding Protein 3 Like 4	Protein Coding	12.4852
IL11	Interleukin 11	Protein Coding	12.4743
MICOS13	Mitochondrial Contact Site And Cristae Organizing System Subunit 13	Protein Coding	12.4671
GNRH1	Gonadotropin Releasing Hormone 1	Protein Coding	12.4606
GAL	Galanin And GMAP Prepropeptide	Protein Coding	12.447
CCN2	Cellular Communication Network Factor 2	Protein Coding	12.4435
VIM	Vimentin	Protein Coding	12.437
MT-CO3	Mitochondrially Encoded Cytochrome C Oxidase III	Protein Coding	12.4268
HTR3A	5-Hydroxytryptamine Receptor 3A	Protein Coding	12.4215
PRKCG	Protein Kinase C Gamma	Protein Coding	12.4091
LPO	Lactoperoxidase	Protein Coding	12.3972
PRKD2	Protein Kinase D2	Protein Coding	12.393
ABCG2	ATP Binding Cassette Subfamily G Member 2 (Junior Blood Group)	Protein Coding	12.3872
UQCRFS1	Ubiquinol-Cytochrome C Reductase, Rieske Iron-Sulfur Polypeptide 1	Protein Coding	12.3838
ABCA1	ATP Binding Cassette Subfamily A Member 1	Protein Coding	12.3833
CD69	CD69 Molecule	Protein Coding	12.3814
BCL6	BCL6 Transcription Repressor	Protein Coding	12.3776
ERCC4	ERCC Excision Repair 4, Endonuclease Catalytic Subunit	Protein Coding	12.374
SLC5A7	Solute Carrier Family 5 Member 7	Protein Coding	12.3586
OPA1	OPA1 Mitochondrial Dynamin Like GTPase	Protein Coding	12.3573
TIMM22	Translocase Of Inner Mitochondrial Membrane 22	Protein Coding	12.3337
GATB	Glutamyl-TRNA Amidotransferase Subunit B	Protein Coding	12.3206
PPARD	Peroxisome Proliferator Activated Receptor Delta	Protein Coding	12.3143
PPP3CA	Protein Phosphatase 3 Catalytic Subunit Alpha	Protein Coding	12.3048
CRHR2	Corticotropin Releasing Hormone Receptor 2	Protein Coding	12.2941
FLT1	Fms Related Receptor Tyrosine Kinase 1	Protein Coding	12.29
ARNT	Aryl Hydrocarbon Receptor Nuclear Translocator	Protein Coding	12.2809
H6PD	Hexose-6-Phosphate Dehydrogenase/Glucose 1-Dehydrogenase	Protein Coding	12.2613
NOTCH1	Notch Receptor 1	Protein Coding	12.2357
NPM1	Nucleophosmin 1	Protein Coding	12.2287
SNAP25	Synaptosome Associated Protein 25	Protein Coding	12.2113
ANKRD2	Ankyrin Repeat Domain 2	Protein Coding	12.2106
SUOX	Sulfite Oxidase	Protein Coding	12.1957
FUS	FUS RNA Binding Protein	Protein Coding	12.1936
LEPR	Leptin Receptor	Protein Coding	12.1914
NGB	Neuroglobin	Protein Coding	12.1822
SOCS3	Suppressor Of Cytokine Signaling 3	Protein Coding	12.159
GLO1	Glyoxalase I	Protein Coding	12.1524
PARG	Poly(ADP-Ribose) Glycohydrolase	Protein Coding	12.1439
MRPS28	Mitochondrial Ribosomal Protein S28	Protein Coding	12.1383
TBXA2R	Thromboxane A2 Receptor	Protein Coding	12.1319
TOP1	DNA Topoisomerase I	Protein Coding	12.1272
EDNRB	Endothelin Receptor Type B	Protein Coding	12.1165
SELL	Selectin L	Protein Coding	12.1075
ALAD	Aminolevulinate Dehydratase	Protein Coding	12.094
ATF1	Activating Transcription Factor 1	Protein Coding	12.0881
CD27	CD27 Molecule	Protein Coding	12.0824
NLRP1	NLR Family Pyrin Domain Containing 1	Protein Coding	12.074
GLUL	Glutamate-Ammonia Ligase	Protein Coding	12.0711
ISCU	Iron-Sulfur Cluster Assembly Enzyme	Protein Coding	12.0695
TGFBR1	Transforming Growth Factor Beta Receptor 1	Protein Coding	12.0669
LCK	LCK Proto-Oncogene, Src Family Tyrosine Kinase	Protein Coding	12.0597
HMGCR	3-Hydroxy-3-Methylglutaryl-CoA Reductase	Protein Coding	12.052
PRKRA	Protein Activator Of Interferon Induced Protein Kinase EIF2AK2	Protein Coding	12.0499
CHCHD2	Coiled-Coil-Helix-Coiled-Coil-Helix Domain Containing 2	Protein Coding	12.0397
TYMP	Thymidine Phosphorylase	Protein Coding	12.0315
DYNLL1	Dynein Light Chain LC8-Type 1	Protein Coding	12.0277
SCN4B	Sodium Voltage-Gated Channel Beta Subunit 4	Protein Coding	12.0221
HSPG2	Heparan Sulfate Proteoglycan 2	Protein Coding	12.0201
AGK	Acylglycerol Kinase	Protein Coding	12.0185
ALDH1A1	Aldehyde Dehydrogenase 1 Family Member A1	Protein Coding	12.0167
WFS1	Wolframin ER Transmembrane Glycoprotein	Protein Coding	12.0085
MT-ND4	Mitochondrially Encoded NADH:Ubiquinone Oxidoreductase Core Subunit 4	Protein Coding	12.0075
PXN	Paxillin	Protein Coding	12.0063
ALDH3A2	Aldehyde Dehydrogenase 3 Family Member A2	Protein Coding	11.9984
ZC3H12A	Zinc Finger CCCH-Type Containing 12A	Protein Coding	11.9944
DLD	Dihydrolipoamide Dehydrogenase	Protein Coding	11.9857
DNM1L	Dynamin 1 Like	Protein Coding	11.9815
CRYAA	Crystallin Alpha A	Protein Coding	11.9778
MRPS14	Mitochondrial Ribosomal Protein S14	Protein Coding	11.9674
FDXR	Ferredoxin Reductase	Protein Coding	11.9657
TREX1	Three Prime Repair Exonuclease 1	Protein Coding	11.9649
CASP2	Caspase 2	Protein Coding	11.9569
MGST1	Microsomal Glutathione S-Transferase 1	Protein Coding	11.9379
MT-ND3	Mitochondrially Encoded NADH:Ubiquinone Oxidoreductase Core Subunit 3	Protein Coding	11.9291
DRD1	Dopamine Receptor D1	Protein Coding	11.9218
THPO	Thrombopoietin	Protein Coding	11.921
BECN1	Beclin 1	Protein Coding	11.9169
CD86	CD86 Molecule	Protein Coding	11.8958
ITGB3	Integrin Subunit Beta 3	Protein Coding	11.8856
STK11	Serine/Threonine Kinase 11	Protein Coding	11.8856
MTRR	5-Methyltetrahydrofolate-Homocysteine Methyltransferase Reductase	Protein Coding	11.8831
PIK3CB	Phosphatidylinositol-4,5-Bisphosphate 3-Kinase Catalytic Subunit Beta	Protein Coding	11.8823
MYOC	Myocilin	Protein Coding	11.8821
FOXP3	Forkhead Box P3	Protein Coding	11.8731
GATA4	GATA Binding Protein 4	Protein Coding	11.8677
SETX	Senataxin	Protein Coding	11.8538
IRAK1	Interleukin 1 Receptor Associated Kinase 1	Protein Coding	11.8456
STAR	Steroidogenic Acute Regulatory Protein	Protein Coding	11.84
FGFR2	Fibroblast Growth Factor Receptor 2	Protein Coding	11.8355
FCGR2A	Fc Gamma Receptor IIa	Protein Coding	11.8353
IFIH1	Interferon Induced With Helicase C Domain 1	Protein Coding	11.8307
TGFBR2	Transforming Growth Factor Beta Receptor 2	Protein Coding	11.8219
NDUFB9	NADH:Ubiquinone Oxidoreductase Subunit B9	Protein Coding	11.8112
PDE4A	Phosphodiesterase 4A	Protein Coding	11.7842
AQP2	Aquaporin 2	Protein Coding	11.7806
NDUFS3	NADH:Ubiquinone Oxidoreductase Core Subunit S3	Protein Coding	11.7782
NR4A1	Nuclear Receptor Subfamily 4 Group A Member 1	Protein Coding	11.7769
NRG1	Neuregulin 1	Protein Coding	11.774
TPD52	Tumor Protein D52	Protein Coding	11.7583
GSTA1	Glutathione S-Transferase Alpha 1	Protein Coding	11.7556
FLG	Filaggrin	Protein Coding	11.7501
MAP2K2	Mitogen-Activated Protein Kinase Kinase 2	Protein Coding	11.7428
SLC4A1	Solute Carrier Family 4 Member 1 (Diego Blood Group)	Protein Coding	11.7244
MTF1	Metal Regulatory Transcription Factor 1	Protein Coding	11.7239
NTHL1	Nth Like DNA Glycosylase 1	Protein Coding	11.7223
CD80	CD80 Molecule	Protein Coding	11.7208
CHI3L1	Chitinase 3 Like 1	Protein Coding	11.7135
RHO	Rhodopsin	Protein Coding	11.7115
MSH2	MutS Homolog 2	Protein Coding	11.7036
PPOX	Protoporphyrinogen Oxidase	Protein Coding	11.699
HTR2C	5-Hydroxytryptamine Receptor 2C	Protein Coding	11.6988
SESN1	Sestrin 1	Protein Coding	11.6953
CYP2C8	Cytochrome P450 Family 2 Subfamily C Member 8	Protein Coding	11.6828
TAF1	TATA-Box Binding Protein Associated Factor 1	Protein Coding	11.6811
MEFV	MEFV Innate Immuity Regulator, Pyrin	Protein Coding	11.6792
DAPK1	Death Associated Protein Kinase 1	Protein Coding	11.671
JUND	JunD Proto-Oncogene, AP-1 Transcription Factor Subunit	Protein Coding	11.6695
C2orf69	Chromosome 2 Open Reading Frame 69	Protein Coding	11.6627
ITGA2	Integrin Subunit Alpha 2	Protein Coding	11.6627
PTPN6	Protein Tyrosine Phosphatase Non-Receptor Type 6	Protein Coding	11.6431
KLK3	Kallikrein Related Peptidase 3	Protein Coding	11.6313
GNB3	G Protein Subunit Beta 3	Protein Coding	11.6253
TLR6	Toll Like Receptor 6	Protein Coding	11.6247
CCNA2	Cyclin A2	Protein Coding	11.6203
REST	RE1 Silencing Transcription Factor	Protein Coding	11.6106
SHH	Sonic Hedgehog Signaling Molecule	Protein Coding	11.578
FMO2	Flavin Containing Dimethylaniline Monoxygenase 2	Protein Coding	11.5749
PAK1	P21 (RAC1) Activated Kinase 1	Protein Coding	11.5748
ALPP	Alkaline Phosphatase, Placental	Protein Coding	11.5669
APOH	Apolipoprotein H	Protein Coding	11.5602
IL7	Interleukin 7	Protein Coding	11.558
XPA	XPA, DNA Damage Recognition And Repair Factor	Protein Coding	11.5365
TEK	TEK Receptor Tyrosine Kinase	Protein Coding	11.5362
NDUFS6	NADH:Ubiquinone Oxidoreductase Subunit S6	Protein Coding	11.4926
MS4A2	Membrane Spanning 4-Domains A2	Protein Coding	11.4715
CLEC4A	C-Type Lectin Domain Family 4 Member A	Protein Coding	11.4646
GFAP	Glial Fibrillary Acidic Protein	Protein Coding	11.4631
IFNGR1	Interferon Gamma Receptor 1	Protein Coding	11.4559
HCRT	Hypocretin Neuropeptide Precursor	Protein Coding	11.4552
GLI2	GLI Family Zinc Finger 2	Protein Coding	11.449
CARMIL2	Capping Protein Regulator And Myosin 1 Linker 2	Protein Coding	11.4414
MUTYH	MutY DNA Glycosylase	Protein Coding	11.4331
LBP	Lipopolysaccharide Binding Protein	Protein Coding	11.4073
BDKRB2	Bradykinin Receptor B2	Protein Coding	11.4068
TYK2	Tyrosine Kinase 2	Protein Coding	11.4065
GP6	Glycoprotein VI Platelet	Protein Coding	11.4047
ORAI1	ORAI Calcium Release-Activated Calcium Modulator 1	Protein Coding	11.4006
ALDH9A1	Aldehyde Dehydrogenase 9 Family Member A1	Protein Coding	11.3931
SCARB1	Scavenger Receptor Class B Member 1	Protein Coding	11.3859
NR1I2	Nuclear Receptor Subfamily 1 Group I Member 2	Protein Coding	11.3785
CHGA	Chromogranin A	Protein Coding	11.3768
NDUFA6	NADH:Ubiquinone Oxidoreductase Subunit A6	Protein Coding	11.3767
ALOX12	Arachidonate 12-Lipoxygenase, 12S Type	Protein Coding	11.3722
CFLAR	CASP8 And FADD Like Apoptosis Regulator	Protein Coding	11.3628
MANF	Mesencephalic Astrocyte Derived Neurotrophic Factor	Protein Coding	11.3562
NDUFV2	NADH:Ubiquinone Oxidoreductase Core Subunit V2	Protein Coding	11.3364
BMP4	Bone Morphogenetic Protein 4	Protein Coding	11.3356
HLA-C	Major Histocompatibility Complex, Class I, C	Protein Coding	11.3322
PDPK1	3-Phosphoinositide Dependent Protein Kinase 1	Protein Coding	11.3257
CSF3R	Colony Stimulating Factor 3 Receptor	Protein Coding	11.3237
CYP21A2	Cytochrome P450 Family 21 Subfamily A Member 2	Protein Coding	11.3172
SIGMAR1	Sigma Non-Opioid Intracellular Receptor 1	Protein Coding	11.316
ANGPT2	Angiopoietin 2	Protein Coding	11.3129
AHSP	Alpha Hemoglobin Stabilizing Protein	Protein Coding	11.3114
TPH2	Tryptophan Hydroxylase 2	Protein Coding	11.3083
F2R	Coagulation Factor II Thrombin Receptor	Protein Coding	11.3065
FAAH	Fatty Acid Amide Hydrolase	Protein Coding	11.3017
DHCR24	24-Dehydrocholesterol Reductase	Protein Coding	11.2946
GLCCI1	Glucocorticoid Induced 1	Protein Coding	11.2876
HAVCR2	Hepatitis A Virus Cellular Receptor 2	Protein Coding	11.2796
GATC	Glutamyl-TRNA Amidotransferase Subunit C	Protein Coding	11.273
MT-ND5	Mitochondrially Encoded NADH:Ubiquinone Oxidoreductase Core Subunit 5	Protein Coding	11.2727
ROCK1	Rho Associated Coiled-Coil Containing Protein Kinase 1	Protein Coding	11.265
NRF1	Nuclear Respiratory Factor 1	Protein Coding	11.2629
COL1A1	Collagen Type I Alpha 1 Chain	Protein Coding	11.2566
RPTOR	Regulatory Associated Protein Of MTOR Complex 1	Protein Coding	11.2506
NOSIP	Nitric Oxide Synthase Interacting Protein	Protein Coding	11.2492
IL12A	Interleukin 12A	Protein Coding	11.2428
SLC22A5	Solute Carrier Family 22 Member 5	Protein Coding	11.2341
SCP2	Sterol Carrier Protein 2	Protein Coding	11.2298
CD274	CD274 Molecule	Protein Coding	11.222
XRCC6	X-Ray Repair Cross Complementing 6	Protein Coding	11.2101
SLC6A2	Solute Carrier Family 6 Member 2	Protein Coding	11.2094
PPP5C	Protein Phosphatase 5 Catalytic Subunit	Protein Coding	11.1968
DNM2	Dynamin 2	Protein Coding	11.196
APAF1	Apoptotic Peptidase Activating Factor 1	Protein Coding	11.1955
CCL4	C-C Motif Chemokine Ligand 4	Protein Coding	11.193
FGF1	Fibroblast Growth Factor 1	Protein Coding	11.1848
MMACHC	Metabolism Of Cobalamin Associated C	Protein Coding	11.1835
EDN3	Endothelin 3	Protein Coding	11.1787
STIM1	Stromal Interaction Molecule 1	Protein Coding	11.1761
CXCR2	C-X-C Motif Chemokine Receptor 2	Protein Coding	11.1629
ADORA2A	Adenosine A2a Receptor	Protein Coding	11.1615
TGM2	Transglutaminase 2	Protein Coding	11.1502
HLA-DQB1	Major Histocompatibility Complex, Class II, DQ Beta 1	Protein Coding	11.1501
C5AR1	Complement C5a Receptor 1	Protein Coding	11.1412
ENO2	Enolase 2	Protein Coding	11.1314
SLC8A1	Solute Carrier Family 8 Member A1	Protein Coding	11.1285
CBL	Cbl Proto-Oncogene	Protein Coding	11.1282
NR4A2	Nuclear Receptor Subfamily 4 Group A Member 2	Protein Coding	11.128
ENO1	Enolase 1	Protein Coding	11.1201
S100B	S100 Calcium Binding Protein B	Protein Coding	11.1092
DRD4	Dopamine Receptor D4	Protein Coding	11.0938
UGT1A9	UDP Glucuronosyltransferase Family 1 Member A9	Protein Coding	11.0936
CHRM2	Cholinergic Receptor Muscarinic 2	Protein Coding	11.0929
PRKAR1A	Protein Kinase CAMP-Dependent Type I Regulatory Subunit Alpha	Protein Coding	11.0903
CDH1	Cadherin 1	Protein Coding	11.0885
EPRS1	Glutamyl-Prolyl-TRNA Synthetase 1	Protein Coding	11.0816
UBB	Ubiquitin B	Protein Coding	11.0776
YARS2	Tyrosyl-TRNA Synthetase 2	Protein Coding	11.0697
HNMT	Histamine N-Methyltransferase	Protein Coding	11.0692
MAPK7	Mitogen-Activated Protein Kinase 7	Protein Coding	11.0624
PRKCE	Protein Kinase C Epsilon	Protein Coding	11.0371
SGCE	Sarcoglycan Epsilon	Protein Coding	11.0168
IL21	Interleukin 21	Protein Coding	11.0163
VDAC1	Voltage Dependent Anion Channel 1	Protein Coding	11.0104
XRCC5	X-Ray Repair Cross Complementing 5	Protein Coding	11.0089
HRH1	Histamine Receptor H1	Protein Coding	11.0073
IFNA2	Interferon Alpha 2	Protein Coding	11.0021
GRN	Granulin Precursor	Protein Coding	11.0015
KCNA1	Potassium Voltage-Gated Channel Subfamily A Member 1	Protein Coding	10.9737
CYP11A1	Cytochrome P450 Family 11 Subfamily A Member 1	Protein Coding	10.9734
NR1H4	Nuclear Receptor Subfamily 1 Group H Member 4	Protein Coding	10.9722
COL2A1	Collagen Type II Alpha 1 Chain	Protein Coding	10.9651
AOX1	Aldehyde Oxidase 1	Protein Coding	10.9549
PRKACA	Protein Kinase CAMP-Activated Catalytic Subunit Alpha	Protein Coding	10.951
FCGR3A	Fc Gamma Receptor IIIa	Protein Coding	10.9453
CASP4	Caspase 4	Protein Coding	10.94
CDC25C	Cell Division Cycle 25C	Protein Coding	10.9362
SLC17A5	Solute Carrier Family 17 Member 5	Protein Coding	10.9287
TMEM161A	Transmembrane Protein 161A	Protein Coding	10.9169
RAD50	RAD50 Double Strand Break Repair Protein	Protein Coding	10.9169
TNFRSF13B	TNF Receptor Superfamily Member 13B	Protein Coding	10.9164
FANCI	FA Complementation Group I	Protein Coding	10.9098
IRAK4	Interleukin 1 Receptor Associated Kinase 4	Protein Coding	10.9085
MBP	Myelin Basic Protein	Protein Coding	10.9056
MBTPS2	Membrane Bound Transcription Factor Peptidase, Site 2	Protein Coding	10.9037
ANXA1	Annexin A1	Protein Coding	10.8948
NTRK2	Neurotrophic Receptor Tyrosine Kinase 2	Protein Coding	10.8943
CXCL2	C-X-C Motif Chemokine Ligand 2	Protein Coding	10.8825
CNGB3	Cyclic Nucleotide Gated Channel Subunit Beta 3	Protein Coding	10.8819
HPRT1	Hypoxanthine Phosphoribosyltransferase 1	Protein Coding	10.8818
ABHD12	Abhydrolase Domain Containing 12, Lysophospholipase	Protein Coding	10.8771
CES1	Carboxylesterase 1	Protein Coding	10.8679
P2RX7	Purinergic Receptor P2X 7	Protein Coding	10.8674
GCDH	Glutaryl-CoA Dehydrogenase	Protein Coding	10.8652
GPX2	Glutathione Peroxidase 2	Protein Coding	10.8615
SFTPD	Surfactant Protein D	Protein Coding	10.8605
MMP13	Matrix Metallopeptidase 13	Protein Coding	10.8589
AKR1C1	Aldo-Keto Reductase Family 1 Member C1	Protein Coding	10.8468
MT-ND6	Mitochondrially Encoded NADH:Ubiquinone Oxidoreductase Core Subunit 6	Protein Coding	10.8454
SMN1	Survival Of Motor Neuron 1, Telomeric	Protein Coding	10.8449
PTH	Parathyroid Hormone	Protein Coding	10.8348
ETS1	ETS Proto-Oncogene 1, Transcription Factor	Protein Coding	10.8298
ITGAL	Integrin Subunit Alpha L	Protein Coding	10.8257
SLC5A6	Solute Carrier Family 5 Member 6	Protein Coding	10.8246
ALKBH1	AlkB Homolog 1, Histone H2A Dioxygenase	Protein Coding	10.8175
MME	Membrane Metalloendopeptidase	Protein Coding	10.8169
HBA1	Hemoglobin Subunit Alpha 1	Protein Coding	10.8164
SLC1A3	Solute Carrier Family 1 Member 3	Protein Coding	10.8162
DDIT4	DNA Damage Inducible Transcript 4	Protein Coding	10.8099
GLRA1	Glycine Receptor Alpha 1	Protein Coding	10.8085
DSPP	Dentin Sialophosphoprotein	Protein Coding	10.8077
QDPR	Quinoid Dihydropteridine Reductase	Protein Coding	10.7969
ACTN4	Actinin Alpha 4	Protein Coding	10.796
ACTB	Actin Beta	Protein Coding	10.7955
CCR6	C-C Motif Chemokine Receptor 6	Protein Coding	10.7934
PDGFRA	Platelet Derived Growth Factor Receptor Alpha	Protein Coding	10.7842
TJP1	Tight Junction Protein 1	Protein Coding	10.7777
DNAJC3	DnaJ Heat Shock Protein Family (Hsp40) Member C3	Protein Coding	10.7729
MEF2A	Myocyte Enhancer Factor 2A	Protein Coding	10.7724
OGDH	Oxoglutarate Dehydrogenase	Protein Coding	10.7675
IGF2BP1	Insulin Like Growth Factor 2 MRNA Binding Protein 1	Protein Coding	10.7644
TGFA	Transforming Growth Factor Alpha	Protein Coding	10.7589
CASR	Calcium Sensing Receptor	Protein Coding	10.7586
RPS6KA1	Ribosomal Protein S6 Kinase A1	Protein Coding	10.7556
STAT2	Signal Transducer And Activator Of Transcription 2	Protein Coding	10.7504
NR2C2	Nuclear Receptor Subfamily 2 Group C Member 2	Protein Coding	10.7471
HLA-DPB1	Major Histocompatibility Complex, Class II, DP Beta 1	Protein Coding	10.7456
FOSL1	FOS Like 1, AP-1 Transcription Factor Subunit	Protein Coding	10.7389
HNF1A	HNF1 Homeobox A	Protein Coding	10.7331
CYP24A1	Cytochrome P450 Family 24 Subfamily A Member 1	Protein Coding	10.7318
CD28	CD28 Molecule	Protein Coding	10.7267
FANCC	FA Complementation Group C	Protein Coding	10.7253
AOC3	Amine Oxidase Copper Containing 3	Protein Coding	10.7222
FOXM1	Forkhead Box M1	Protein Coding	10.7193
SNRPN	Small Nuclear Ribonucleoprotein Polypeptide N	Protein Coding	10.715
ERO1A	Endoplasmic Reticulum Oxidoreductase 1 Alpha	Protein Coding	10.714
TYMS	Thymidylate Synthetase	Protein Coding	10.702
B2M	Beta-2-Microglobulin	Protein Coding	10.6994
TGFB3	Transforming Growth Factor Beta 3	Protein Coding	10.697
VCL	Vinculin	Protein Coding	10.6923
BACE1	Beta-Secretase 1	Protein Coding	10.6917
HRH2	Histamine Receptor H2	Protein Coding	10.6876
CFH	Complement Factor H	Protein Coding	10.6869
ATP1A2	ATPase Na+/K+ Transporting Subunit Alpha 2	Protein Coding	10.6645
FCER2	Fc Epsilon Receptor II	Protein Coding	10.6582
DDAH1	Dimethylarginine Dimethylaminohydrolase 1	Protein Coding	10.6532
FECH	Ferrochelatase	Protein Coding	10.6431
TNFRSF10B	TNF Receptor Superfamily Member 10b	Protein Coding	10.6322
P2RY12	Purinergic Receptor P2Y12	Protein Coding	10.6263
EPHA3	EPH Receptor A3	Protein Coding	10.6245
NDUFS7	NADH:Ubiquinone Oxidoreductase Core Subunit S7	Protein Coding	10.6197
MGMT	O-6-Methylguanine-DNA Methyltransferase	Protein Coding	10.6188
PIK3C2A	Phosphatidylinositol-4-Phosphate 3-Kinase Catalytic Subunit Type 2 Alpha	Protein Coding	10.6186
PSEN2	Presenilin 2	Protein Coding	10.6064
MMUT	Methylmalonyl-CoA Mutase	Protein Coding	10.6048
STAT6	Signal Transducer And Activator Of Transcription 6	Protein Coding	10.6015
ANG	Angiogenin	Protein Coding	10.6002
TRAF3	TNF Receptor Associated Factor 3	Protein Coding	10.598
XPC	XPC Complex Subunit, DNA Damage Recognition And Repair Factor	Protein Coding	10.5813
DUOX2	Dual Oxidase 2	Protein Coding	10.5675
MT-ND2	Mitochondrially Encoded NADH:Ubiquinone Oxidoreductase Core Subunit 2	Protein Coding	10.5581
S1PR1	Sphingosine-1-Phosphate Receptor 1	Protein Coding	10.5578
SLC18A3	Solute Carrier Family 18 Member A3	Protein Coding	10.5468
TLR5	Toll Like Receptor 5	Protein Coding	10.544
MIEF2	Mitochondrial Elongation Factor 2	Protein Coding	10.5437
RETN	Resistin	Protein Coding	10.537
NEIL1	Nei Like DNA Glycosylase 1	Protein Coding	10.5282
GADD45B	Growth Arrest And DNA Damage Inducible Beta	Protein Coding	10.5281
PNKP	Polynucleotide Kinase 3'-Phosphatase	Protein Coding	10.5125
FBN1	Fibrillin 1	Protein Coding	10.4918
POLE	DNA Polymerase Epsilon, Catalytic Subunit	Protein Coding	10.4909
ALK	ALK Receptor Tyrosine Kinase	Protein Coding	10.4891
NCF4	Neutrophil Cytosolic Factor 4	Protein Coding	10.487
STK39	Serine/Threonine Kinase 39	Protein Coding	10.4868
PLAUR	Plasminogen Activator, Urokinase Receptor	Protein Coding	10.4772
ADRB3	Adrenoceptor Beta 3	Protein Coding	10.4686
IL1RAPL2	Interleukin 1 Receptor Accessory Protein Like 2	Protein Coding	10.4628
PENK	Proenkephalin	Protein Coding	10.4563
SCN2A	Sodium Voltage-Gated Channel Alpha Subunit 2	Protein Coding	10.4481
NDUFAF2	NADH:Ubiquinone Oxidoreductase Complex Assembly Factor 2	Protein Coding	10.441
HSPA6	Heat Shock Protein Family A (Hsp70) Member 6	Protein Coding	10.4337
CAMP	Cathelicidin Antimicrobial Peptide	Protein Coding	10.4252
DUSP19	Dual Specificity Phosphatase 19	Protein Coding	10.4247
ABCC2	ATP Binding Cassette Subfamily C Member 2	Protein Coding	10.4184
BAG3	BAG Cochaperone 3	Protein Coding	10.4133
ERCC5	ERCC Excision Repair 5, Endonuclease	Protein Coding	10.4093
CYP27B1	Cytochrome P450 Family 27 Subfamily B Member 1	Protein Coding	10.4032
CAPN3	Calpain 3	Protein Coding	10.4017
CYP27A1	Cytochrome P450 Family 27 Subfamily A Member 1	Protein Coding	10.3854
KL	Klotho	Protein Coding	10.3825
PHOX2B	Paired Like Homeobox 2B	Protein Coding	10.3812
SERPINF1	Serpin Family F Member 1	Protein Coding	10.3796
PC	Pyruvate Carboxylase	Protein Coding	10.3757
NR1I3	Nuclear Receptor Subfamily 1 Group I Member 3	Protein Coding	10.3737
LIPC	Lipase C, Hepatic Type	Protein Coding	10.3725
ERBB4	Erb-B2 Receptor Tyrosine Kinase 4	Protein Coding	10.3724
HIPK2	Homeodomain Interacting Protein Kinase 2	Protein Coding	10.3711
C19orf12	Chromosome 19 Open Reading Frame 12	Protein Coding	10.3702
KLF2	Kruppel Like Factor 2	Protein Coding	10.3701
COQ2	Coenzyme Q2, Polyprenyltransferase	Protein Coding	10.363
GRIN2B	Glutamate Ionotropic Receptor NMDA Type Subunit 2B	Protein Coding	10.363
MSRB3	Methionine Sulfoxide Reductase B3	Protein Coding	10.3618
CREB5	CAMP Responsive Element Binding Protein 5	Protein Coding	10.3544
PGD	Phosphogluconate Dehydrogenase	Protein Coding	10.3481
DPP4	Dipeptidyl Peptidase 4	Protein Coding	10.3477
TKT	Transketolase	Protein Coding	10.3448
PDK1	Pyruvate Dehydrogenase Kinase 1	Protein Coding	10.3397
DLST	Dihydrolipoamide S-Succinyltransferase	Protein Coding	10.3388
SOCS1	Suppressor Of Cytokine Signaling 1	Protein Coding	10.3345
CCL20	C-C Motif Chemokine Ligand 20	Protein Coding	10.3215
SLCO1B1	Solute Carrier Organic Anion Transporter Family Member 1B1	Protein Coding	10.3162
SRXN1	Sulfiredoxin 1	Protein Coding	10.3123
IL18R1	Interleukin 18 Receptor 1	Protein Coding	10.3101
PIEZO1	Piezo Type Mechanosensitive Ion Channel Component 1	Protein Coding	10.3098
BLM	BLM RecQ Like Helicase	Protein Coding	10.3021
IRS2	Insulin Receptor Substrate 2	Protein Coding	10.2957
ALOX5AP	Arachidonate 5-Lipoxygenase Activating Protein	Protein Coding	10.2904
LAMB2	Laminin Subunit Beta 2	Protein Coding	10.2901
ABAT	4-Aminobutyrate Aminotransferase	Protein Coding	10.289
EIF2B5	Eukaryotic Translation Initiation Factor 2B Subunit Epsilon	Protein Coding	10.2841
RCAN1	Regulator Of Calcineurin 1	Protein Coding	10.2727
ECHS1	Enoyl-CoA Hydratase, Short Chain 1	Protein Coding	10.2708
CHKA	Choline Kinase Alpha	Protein Coding	10.2653
CAPN1	Calpain 1	Protein Coding	10.2611
TPR	Translocated Promoter Region, Nuclear Basket Protein	Protein Coding	10.2549
NRP1	Neuropilin 1	Protein Coding	10.2546
VASP	Vasodilator Stimulated Phosphoprotein	Protein Coding	10.2335
RAD51C	RAD51 Paralog C	Protein Coding	10.2316
TOP2A	DNA Topoisomerase II Alpha	Protein Coding	10.2297
BID	BH3 Interacting Domain Death Agonist	Protein Coding	10.2279
HDAC6	Histone Deacetylase 6	Protein Coding	10.2224
AVP	Arginine Vasopressin	Protein Coding	10.2188
ACP5	Acid Phosphatase 5, Tartrate Resistant	Protein Coding	10.2158
WWOX	WW Domain Containing Oxidoreductase	Protein Coding	10.2069
RPS6KA4	Ribosomal Protein S6 Kinase A4	Protein Coding	10.2053
MICA	MHC Class I Polypeptide-Related Sequence A	Protein Coding	10.2042
TP53INP1	Tumor Protein P53 Inducible Nuclear Protein 1	Protein Coding	10.203
STAT4	Signal Transducer And Activator Of Transcription 4	Protein Coding	10.2008
MT-CO2	Mitochondrially Encoded Cytochrome C Oxidase II	Protein Coding	10.1891
FCGR2B	Fc Gamma Receptor IIb	Protein Coding	10.1828
ANGPT1	Angiopoietin 1	Protein Coding	10.1794
LGALS3	Galectin 3	Protein Coding	10.1631
BBC3	BCL2 Binding Component 3	Protein Coding	10.1622
NKX2-1	NK2 Homeobox 1	Protein Coding	10.1597
KLF4	Kruppel Like Factor 4	Protein Coding	10.1589
FGF21	Fibroblast Growth Factor 21	Protein Coding	10.1539
PPBP	Pro-Platelet Basic Protein	Protein Coding	10.1497
SLC1A2	Solute Carrier Family 1 Member 2	Protein Coding	10.1485
PSAP	Prosaposin	Protein Coding	10.148
DNAH8	Dynein Axonemal Heavy Chain 8	Protein Coding	10.1452
CYP7B1	Cytochrome P450 Family 7 Subfamily B Member 1	Protein Coding	10.1338
NDUFB10	NADH:Ubiquinone Oxidoreductase Subunit B10	Protein Coding	10.1254
GSTM3	Glutathione S-Transferase Mu 3	Protein Coding	10.1237
YBX1	Y-Box Binding Protein 1	Protein Coding	10.1201
PMAIP1	Phorbol-12-Myristate-13-Acetate-Induced Protein 1	Protein Coding	10.1192
SMARCA4	SWI/SNF Related, Matrix Associated, Actin Dependent Regulator Of Chromatin, Subfamily A, Member 4	Protein Coding	10.1168
HSPA1L	Heat Shock Protein Family A (Hsp70) Member 1 Like	Protein Coding	10.116
GRP	Gastrin Releasing Peptide	Protein Coding	10.0983
GZMB	Granzyme B	Protein Coding	10.0889
NR1H3	Nuclear Receptor Subfamily 1 Group H Member 3	Protein Coding	10.0835
IGFBP1	Insulin Like Growth Factor Binding Protein 1	Protein Coding	10.0818
TNFRSF11B	TNF Receptor Superfamily Member 11b	Protein Coding	10.0818
NGFR	Nerve Growth Factor Receptor	Protein Coding	10.0799
FGA	Fibrinogen Alpha Chain	Protein Coding	10.0747
UBE3A	Ubiquitin Protein Ligase E3A	Protein Coding	10.0538
IL23A	Interleukin 23 Subunit Alpha	Protein Coding	10.0451
FGF7	Fibroblast Growth Factor 7	Protein Coding	10.0408
MRE11	MRE11 Homolog, Double Strand Break Repair Nuclease	Protein Coding	10.0402
MAPKAP1	MAPK Associated Protein 1	Protein Coding	10.0401
CCNB1	Cyclin B1	Protein Coding	10.0323
HSPA14	Heat Shock Protein Family A (Hsp70) Member 14	Protein Coding	10.0307
PNKD	PNKD Metallo-Beta-Lactamase Domain Containing	Protein Coding	10.0228
FTO	FTO Alpha-Ketoglutarate Dependent Dioxygenase	Protein Coding	10.019
FPR1	Formyl Peptide Receptor 1	Protein Coding	10.0158
DPAGT1	Dolichyl-Phosphate N-Acetylglucosaminephosphotransferase 1	Protein Coding	10.0138
GHSR	Growth Hormone Secretagogue Receptor	Protein Coding	10.0138
FTH1	Ferritin Heavy Chain 1	Protein Coding	10.0102
GCK	Glucokinase	Protein Coding	10.0024
PPIF	Peptidylprolyl Isomerase F	Protein Coding	10.0015
CPOX	Coproporphyrinogen Oxidase	Protein Coding	10.0005
SPG7	SPG7 Matrix AAA Peptidase Subunit, Paraplegin	Protein Coding	9.99763
PTX3	Pentraxin 3	Protein Coding	9.99287
ATXN2	Ataxin 2	Protein Coding	9.98221
HDAC4	Histone Deacetylase 4	Protein Coding	9.97971
ADAM17	ADAM Metallopeptidase Domain 17	Protein Coding	9.97578
NR2E3	Nuclear Receptor Subfamily 2 Group E Member 3	Protein Coding	9.96768
GHRHR	Growth Hormone Releasing Hormone Receptor	Protein Coding	9.96679
AIFM2	Apoptosis Inducing Factor Mitochondria Associated 2	Protein Coding	9.96564
GAD1	Glutamate Decarboxylase 1	Protein Coding	9.95546
GABRB3	Gamma-Aminobutyric Acid Type A Receptor Subunit Beta3	Protein Coding	9.95148
IDH1	Isocitrate Dehydrogenase (NADP(+)) 1	Protein Coding	9.95096
FMO4	Flavin Containing Dimethylaniline Monoxygenase 4	Protein Coding	9.94069
LDHA	Lactate Dehydrogenase A	Protein Coding	9.93781
SDHAF1	Succinate Dehydrogenase Complex Assembly Factor 1	Protein Coding	9.93691
PTPN3	Protein Tyrosine Phosphatase Non-Receptor Type 3	Protein Coding	9.93685
SLC1A1	Solute Carrier Family 1 Member 1	Protein Coding	9.93447
NF1	Neurofibromin 1	Protein Coding	9.92703
EIF4EBP1	Eukaryotic Translation Initiation Factor 4E Binding Protein 1	Protein Coding	9.92624
ITGA4	Integrin Subunit Alpha 4	Protein Coding	9.9247
YWHAE	Tyrosine 3-Monooxygenase/Tryptophan 5-Monooxygenase Activation Protein Epsilon	Protein Coding	9.91898
MAPK8IP1	Mitogen-Activated Protein Kinase 8 Interacting Protein 1	Protein Coding	9.91579
BACH2	BTB Domain And CNC Homolog 2	Protein Coding	9.91542
PF4	Platelet Factor 4	Protein Coding	9.91419
VAMP1	Vesicle Associated Membrane Protein 1	Protein Coding	9.91124
GIGYF2	GRB10 Interacting GYF Protein 2	Protein Coding	9.90938
DECR1	2,4-Dienoyl-CoA Reductase 1	Protein Coding	9.90888
PTGER2	Prostaglandin E Receptor 2	Protein Coding	9.90269
PITX2	Paired Like Homeodomain 2	Protein Coding	9.89108
NPHS2	NPHS2 Stomatin Family Member, Podocin	Protein Coding	9.89002
ATP7A	ATPase Copper Transporting Alpha	Protein Coding	9.88187
PPIG	Peptidylprolyl Isomerase G	Protein Coding	9.88001
UGT1A8	UDP Glucuronosyltransferase Family 1 Member A8	Protein Coding	9.87602
CR2	Complement C3d Receptor 2	Protein Coding	9.87542
UGT1A10	UDP Glucuronosyltransferase Family 1 Member A10	Protein Coding	9.87081
KLRK1	Killer Cell Lectin Like Receptor K1	Protein Coding	9.86728
HTR1B	5-Hydroxytryptamine Receptor 1B	Protein Coding	9.86594
CD81	CD81 Molecule	Protein Coding	9.86452
NAMPT	Nicotinamide Phosphoribosyltransferase	Protein Coding	9.86148
ZFAND1	Zinc Finger AN1-Type Containing 1	Protein Coding	9.85603
ADCY5	Adenylate Cyclase 5	Protein Coding	9.85257
MC2R	Melanocortin 2 Receptor	Protein Coding	9.84653
CX3CR1	C-X3-C Motif Chemokine Receptor 1	Protein Coding	9.83827
SMC1A	Structural Maintenance Of Chromosomes 1A	Protein Coding	9.83749
PLK3	Polo Like Kinase 3	Protein Coding	9.83003
ANXA2	Annexin A2	Protein Coding	9.82389
HBEGF	Heparin Binding EGF Like Growth Factor	Protein Coding	9.82215
MUSK	Muscle Associated Receptor Tyrosine Kinase	Protein Coding	9.81949
DRD3	Dopamine Receptor D3	Protein Coding	9.81456
CLEC7A	C-Type Lectin Domain Containing 7A	Protein Coding	9.81292
UCN	Urocortin	Protein Coding	9.80338
MRTFA	Myocardin Related Transcription Factor A	Protein Coding	9.80258
PTHLH	Parathyroid Hormone Like Hormone	Protein Coding	9.79858
CDK6	Cyclin Dependent Kinase 6	Protein Coding	9.79064
EPHX2	Epoxide Hydrolase 2	Protein Coding	9.78589
TNFAIP3	TNF Alpha Induced Protein 3	Protein Coding	9.77687
MUC5AC	Mucin 5AC, Oligomeric Mucus/Gel-Forming	Protein Coding	9.7733
IL33	Interleukin 33	Protein Coding	9.76949
DHX9	DExH-Box Helicase 9	Protein Coding	9.76804
ADAMTS13	ADAM Metallopeptidase With Thrombospondin Type 1 Motif 13	Protein Coding	9.76554
ALAS2	5'-Aminolevulinate Synthase 2	Protein Coding	9.76365
PEX5	Peroxisomal Biogenesis Factor 5	Protein Coding	9.76223
RAPSN	Receptor Associated Protein Of The Synapse	Protein Coding	9.75621
SLC6A5	Solute Carrier Family 6 Member 5	Protein Coding	9.75285
PTPN22	Protein Tyrosine Phosphatase Non-Receptor Type 22	Protein Coding	9.74343
NTS	Neurotensin	Protein Coding	9.7392
GRIN1	Glutamate Ionotropic Receptor NMDA Type Subunit 1	Protein Coding	9.73838
NOD1	Nucleotide Binding Oligomerization Domain Containing 1	Protein Coding	9.73803
MAPKAPK5	MAPK Activated Protein Kinase 5	Protein Coding	9.7378
ENDOG	Endonuclease G	Protein Coding	9.72768
GAST	Gastrin	Protein Coding	9.72706
CIRBP	Cold Inducible RNA Binding Protein	Protein Coding	9.72697
ARRB1	Arrestin Beta 1	Protein Coding	9.71719
CCR1	C-C Motif Chemokine Receptor 1	Protein Coding	9.71017
PDIA2	Protein Disulfide Isomerase Family A Member 2	Protein Coding	9.70722
DPYSL2	Dihydropyrimidinase Like 2	Protein Coding	9.70307
HSPA2	Heat Shock Protein Family A (Hsp70) Member 2	Protein Coding	9.70274
COLQ	Collagen Like Tail Subunit Of Asymmetric Acetylcholinesterase	Protein Coding	9.69755
IAPP	Islet Amyloid Polypeptide	Protein Coding	9.69635
SERPINC1	Serpin Family C Member 1	Protein Coding	9.69632
IL9	Interleukin 9	Protein Coding	9.69353
PSTPIP1	Proline-Serine-Threonine Phosphatase Interacting Protein 1	Protein Coding	9.68901
TPMT	Thiopurine S-Methyltransferase	Protein Coding	9.68832
SOX2	SRY-Box Transcription Factor 2	Protein Coding	9.68216
ACE2	Angiotensin Converting Enzyme 2	Protein Coding	9.66851
FOSB	FosB Proto-Oncogene, AP-1 Transcription Factor Subunit	Protein Coding	9.66741
DDC	Dopa Decarboxylase	Protein Coding	9.66653
ADAR	Adenosine Deaminase RNA Specific	Protein Coding	9.66096
H2AC18	H2A Clustered Histone 18	Protein Coding	9.65554
DNAJB1	DnaJ Heat Shock Protein Family (Hsp40) Member B1	Protein Coding	9.64566
DLG4	Discs Large MAGUK Scaffold Protein 4	Protein Coding	9.64141
H2BC21	H2B Clustered Histone 21	Protein Coding	9.63512
UGT1A7	UDP Glucuronosyltransferase Family 1 Member A7	Protein Coding	9.61729
SLC3A2	Solute Carrier Family 3 Member 2	Protein Coding	9.6113
H4-16	H4 Histone 16	Protein Coding	9.6048
NDUFA1	NADH:Ubiquinone Oxidoreductase Subunit A1	Protein Coding	9.60278
CYP11B1	Cytochrome P450 Family 11 Subfamily B Member 1	Protein Coding	9.60221
GLRX5	Glutaredoxin 5	Protein Coding	9.59694
EGLN1	Egl-9 Family Hypoxia Inducible Factor 1	Protein Coding	9.58819
CDC25A	Cell Division Cycle 25A	Protein Coding	9.57849
STK24	Serine/Threonine Kinase 24	Protein Coding	9.57627
GATA3	GATA Binding Protein 3	Protein Coding	9.57108
AQP1	Aquaporin 1 (Colton Blood Group)	Protein Coding	9.56999
UGT1A3	UDP Glucuronosyltransferase Family 1 Member A3	Protein Coding	9.5628
ISG15	ISG15 Ubiquitin Like Modifier	Protein Coding	9.56274
MYH6	Myosin Heavy Chain 6	Protein Coding	9.55779
POU2F1	POU Class 2 Homeobox 1	Protein Coding	9.55285
HLA-DRA	Major Histocompatibility Complex, Class II, DR Alpha	Protein Coding	9.54295
SLC25A1	Solute Carrier Family 25 Member 1	Protein Coding	9.53838
PTPA	Protein Phosphatase 2 Phosphatase Activator	Protein Coding	9.53819
SIRPA	Signal Regulatory Protein Alpha	Protein Coding	9.53807
SCGB1A1	Secretoglobin Family 1A Member 1	Protein Coding	9.5266
AKR1C3	Aldo-Keto Reductase Family 1 Member C3	Protein Coding	9.51934
CDK9	Cyclin Dependent Kinase 9	Protein Coding	9.51448
DHFR	Dihydrofolate Reductase	Protein Coding	9.51193
DES	Desmin	Protein Coding	9.51162
IRF7	Interferon Regulatory Factor 7	Protein Coding	9.50854
FASN	Fatty Acid Synthase	Protein Coding	9.50526
PIN1	Peptidylprolyl Cis/Trans Isomerase, NIMA-Interacting 1	Protein Coding	9.49719
GHRH	Growth Hormone Releasing Hormone	Protein Coding	9.49311
ABCB7	ATP Binding Cassette Subfamily B Member 7	Protein Coding	9.49132
RNASEL	Ribonuclease L	Protein Coding	9.48826
PEX11B	Peroxisomal Biogenesis Factor 11 Beta	Protein Coding	9.47808
MAX	MYC Associated Factor X	Protein Coding	9.47779
IL1RAP	Interleukin 1 Receptor Accessory Protein	Protein Coding	9.47621
TLR1	Toll Like Receptor 1	Protein Coding	9.47611
TSC1	TSC Complex Subunit 1	Protein Coding	9.4693
KLF10	Kruppel Like Factor 10	Protein Coding	9.45444
PSIP1	PC4 And SFRS1 Interacting Protein 1	Protein Coding	9.45301
MYH9	Myosin Heavy Chain 9	Protein Coding	9.45007
TAT	Tyrosine Aminotransferase	Protein Coding	9.44736
HSF2	Heat Shock Transcription Factor 2	Protein Coding	9.44525
EZH2	Enhancer Of Zeste 2 Polycomb Repressive Complex 2 Subunit	Protein Coding	9.43983
LIF	LIF Interleukin 6 Family Cytokine	Protein Coding	9.43707
TPM1	Tropomyosin 1	Protein Coding	9.41811
UCN2	Urocortin 2	Protein Coding	9.41651
OMA1	OMA1 Zinc Metallopeptidase	Protein Coding	9.40582
BCL2A1	BCL2 Related Protein A1	Protein Coding	9.4014
TCF7L2	Transcription Factor 7 Like 2	Protein Coding	9.39287
UQCRQ	Ubiquinol-Cytochrome C Reductase Complex III Subunit VII	Protein Coding	9.38799
SOX9	SRY-Box Transcription Factor 9	Protein Coding	9.38708
TRIM21	Tripartite Motif Containing 21	Protein Coding	9.38186
FLT4	Fms Related Receptor Tyrosine Kinase 4	Protein Coding	9.37871
HLCS	Holocarboxylase Synthetase	Protein Coding	9.37751
YAP1	Yes1 Associated Transcriptional Regulator	Protein Coding	9.37162
ATG5	Autophagy Related 5	Protein Coding	9.36563
GAD2	Glutamate Decarboxylase 2	Protein Coding	9.36111
NR1D1	Nuclear Receptor Subfamily 1 Group D Member 1	Protein Coding	9.35509
TFEB	Transcription Factor EB	Protein Coding	9.35044
SELENOP	Selenoprotein P	Protein Coding	9.34488
COL4A1	Collagen Type IV Alpha 1 Chain	Protein Coding	9.33981
F7	Coagulation Factor VII	Protein Coding	9.33928
CHRND	Cholinergic Receptor Nicotinic Delta Subunit	Protein Coding	9.33811
CAMK2A	Calcium/Calmodulin Dependent Protein Kinase II Alpha	Protein Coding	9.33244
PSMA7	Proteasome 20S Subunit Alpha 7	Protein Coding	9.33077
MYO9A	Myosin IXA	Protein Coding	9.33066
CDH5	Cadherin 5	Protein Coding	9.32495
IL12RB1	Interleukin 12 Receptor Subunit Beta 1	Protein Coding	9.32167
FANCG	FA Complementation Group G	Protein Coding	9.31493
GSTO1	Glutathione S-Transferase Omega 1	Protein Coding	9.3148
KMT2B	Lysine Methyltransferase 2B	Protein Coding	9.31207
CHRNB1	Cholinergic Receptor Nicotinic Beta 1 Subunit	Protein Coding	9.30785
UGT1A4	UDP Glucuronosyltransferase Family 1 Member A4	Protein Coding	9.30325
LMNB1	Lamin B1	Protein Coding	9.29843
THRB	Thyroid Hormone Receptor Beta	Protein Coding	9.28936
RPGR	Retinitis Pigmentosa GTPase Regulator	Protein Coding	9.28928
GNAQ	G Protein Subunit Alpha Q	Protein Coding	9.28051
SUMO1	Small Ubiquitin Like Modifier 1	Protein Coding	9.27467
BNIP3	BCL2 Interacting Protein 3	Protein Coding	9.25519
AGTR2	Angiotensin II Receptor Type 2	Protein Coding	9.25344
CSTB	Cystatin B	Protein Coding	9.25177
DDRGK1	DDRGK Domain Containing 1	Protein Coding	9.2465
DDB2	Damage Specific DNA Binding Protein 2	Protein Coding	9.23918
SYT2	Synaptotagmin 2	Protein Coding	9.2381
LCN2	Lipocalin 2	Protein Coding	9.23643
WAS	WASP Actin Nucleation Promoting Factor	Protein Coding	9.22994
ALDH3A1	Aldehyde Dehydrogenase 3 Family Member A1	Protein Coding	9.22925
IL17RA	Interleukin 17 Receptor A	Protein Coding	9.21491
CSK	C-Terminal Src Kinase	Protein Coding	9.21188
RPS6KA3	Ribosomal Protein S6 Kinase A3	Protein Coding	9.20527
SMN2	Survival Of Motor Neuron 2, Centromeric	Protein Coding	9.20498
HDAC3	Histone Deacetylase 3	Protein Coding	9.20245
ABCA4	ATP Binding Cassette Subfamily A Member 4	Protein Coding	9.2
CEP290	Centrosomal Protein 290	Protein Coding	9.19959
IL17F	Interleukin 17F	Protein Coding	9.19954
HBA2	Hemoglobin Subunit Alpha 2	Protein Coding	9.18699
CPT1B	Carnitine Palmitoyltransferase 1B	Protein Coding	9.18437
IFNAR2	Interferon Alpha And Beta Receptor Subunit 2	Protein Coding	9.17585
FBXW7	F-Box And WD Repeat Domain Containing 7	Protein Coding	9.1711
UCN3	Urocortin 3	Protein Coding	9.15963
TULP1	TUB Like Protein 1	Protein Coding	9.15846
DICER1	Dicer 1, Ribonuclease III	Protein Coding	9.15702
AS3MT	Arsenite Methyltransferase	Protein Coding	9.15565
KRT5	Keratin 5	Protein Coding	9.15451
SCD	Stearoyl-CoA Desaturase	Protein Coding	9.14792
KIF1A	Kinesin Family Member 1A	Protein Coding	9.14746
MLH1	MutL Homolog 1	Protein Coding	9.13824
FANCA	FA Complementation Group A	Protein Coding	9.13681
ITIH4	Inter-Alpha-Trypsin Inhibitor Heavy Chain 4	Protein Coding	9.13238
CXCL9	C-X-C Motif Chemokine Ligand 9	Protein Coding	9.12985
CAMK4	Calcium/Calmodulin Dependent Protein Kinase IV	Protein Coding	9.12964
SAMHD1	SAM And HD Domain Containing Deoxynucleoside Triphosphate Triphosphohydrolase 1	Protein Coding	9.12098
CETP	Cholesteryl Ester Transfer Protein	Protein Coding	9.1189
HIPK1	Homeodomain Interacting Protein Kinase 1	Protein Coding	9.10671
ALPL	Alkaline Phosphatase, Biomineralization Associated	Protein Coding	9.10669
PDIA3	Protein Disulfide Isomerase Family A Member 3	Protein Coding	9.10322
EGLN2	Egl-9 Family Hypoxia Inducible Factor 2	Protein Coding	9.10227
LPA	Lipoprotein(A)	Protein Coding	9.10168
NDUFA13	NADH:Ubiquinone Oxidoreductase Subunit A13	Protein Coding	9.09993
FOXO4	Forkhead Box O4	Protein Coding	9.09501
MSR1	Macrophage Scavenger Receptor 1	Protein Coding	9.09193
KRT16	Keratin 16	Protein Coding	9.08593
TICAM1	Toll Like Receptor Adaptor Molecule 1	Protein Coding	9.07385
COX4I1	Cytochrome C Oxidase Subunit 4I1	Protein Coding	9.0688
ACTA2	Actin Alpha 2, Smooth Muscle	Protein Coding	9.06839
TIMP2	TIMP Metallopeptidase Inhibitor 2	Protein Coding	9.06249
GTF2I	General Transcription Factor IIi	Protein Coding	9.0572
TYROBP	Transmembrane Immune Signaling Adaptor TYROBP	Protein Coding	9.05524
ENG	Endoglin	Protein Coding	9.04181
CD46	CD46 Molecule	Protein Coding	9.04076
HNRNPA1	Heterogeneous Nuclear Ribonucleoprotein A1	Protein Coding	9.04034
TFAM	Transcription Factor A, Mitochondrial	Protein Coding	9.04015
NPHS1	NPHS1 Adhesion Molecule, Nephrin	Protein Coding	9.03236
PSMB9	Proteasome 20S Subunit Beta 9	Protein Coding	9.03013
IDH2	Isocitrate Dehydrogenase (NADP(+)) 2	Protein Coding	9.02775
FAM120A	Family With Sequence Similarity 120A	Protein Coding	9.02713
TUBB	Tubulin Beta Class I	Protein Coding	9.02155
MYCN	MYCN Proto-Oncogene, BHLH Transcription Factor	Protein Coding	9.00989
F10	Coagulation Factor X	Protein Coding	9.00572
SIN3A	SIN3 Transcription Regulator Family Member A	Protein Coding	9.00316
TFAP2A	Transcription Factor AP-2 Alpha	Protein Coding	9.0029
BRF2	BRF2 RNA Polymerase III Transcription Initiation Factor Subunit	Protein Coding	9.00283
MSN	Moesin	Protein Coding	8.99501
LRP1	LDL Receptor Related Protein 1	Protein Coding	8.99291
WASHC5	WASH Complex Subunit 5	Protein Coding	8.99186
SERPINA3	Serpin Family A Member 3	Protein Coding	8.99024
PPP1R12A	Protein Phosphatase 1 Regulatory Subunit 12A	Protein Coding	8.98917
CYP2J2	Cytochrome P450 Family 2 Subfamily J Member 2	Protein Coding	8.97286
PJVK	Pejvakin	Protein Coding	8.96889
VRK2	VRK Serine/Threonine Kinase 2	Protein Coding	8.96848
BRIP1	BRCA1 Interacting Helicase 1	Protein Coding	8.96737
USP10	Ubiquitin Specific Peptidase 10	Protein Coding	8.96722
CCL17	C-C Motif Chemokine Ligand 17	Protein Coding	8.9648
RDH5	Retinol Dehydrogenase 5	Protein Coding	8.9628
FLNB	Filamin B	Protein Coding	8.95686
NNT	Nicotinamide Nucleotide Transhydrogenase	Protein Coding	8.95262
KAT5	Lysine Acetyltransferase 5	Protein Coding	8.94748
TIMELESS	Timeless Circadian Regulator	Protein Coding	8.94237
C3	Complement C3	Protein Coding	8.93421
CD55	CD55 Molecule (Cromer Blood Group)	Protein Coding	8.93147
GSTA4	Glutathione S-Transferase Alpha 4	Protein Coding	8.92983
ROCK2	Rho Associated Coiled-Coil Containing Protein Kinase 2	Protein Coding	8.92972
SERPINA6	Serpin Family A Member 6	Protein Coding	8.92878
POU1F1	POU Class 1 Homeobox 1	Protein Coding	8.92521
GADD45G	Growth Arrest And DNA Damage Inducible Gamma	Protein Coding	8.91262
NR4A3	Nuclear Receptor Subfamily 4 Group A Member 3	Protein Coding	8.91236
CYP7A1	Cytochrome P450 Family 7 Subfamily A Member 1	Protein Coding	8.90518
PIGA	Phosphatidylinositol Glycan Anchor Biosynthesis Class A	Protein Coding	8.90219
SOS1	SOS Ras/Rac Guanine Nucleotide Exchange Factor 1	Protein Coding	8.90133
NDUFA9	NADH:Ubiquinone Oxidoreductase Subunit A9	Protein Coding	8.89996
NTF3	Neurotrophin 3	Protein Coding	8.89675
VNN1	Vanin 1	Protein Coding	8.89299
KAT2B	Lysine Acetyltransferase 2B	Protein Coding	8.88827
PRTN3	Proteinase 3	Protein Coding	8.88806
CD63	CD63 Molecule	Protein Coding	8.88694
RBP4	Retinol Binding Protein 4	Protein Coding	8.88513
PSMC4	Proteasome 26S Subunit, ATPase 4	Protein Coding	8.88031
PTGIS	Prostaglandin I2 Synthase	Protein Coding	8.87134
TRAP1	TNF Receptor Associated Protein 1	Protein Coding	8.86549
UQCRC1	Ubiquinol-Cytochrome C Reductase Core Protein 1	Protein Coding	8.86143
LIAS	Lipoic Acid Synthetase	Protein Coding	8.8524
MEF2C	Myocyte Enhancer Factor 2C	Protein Coding	8.84707
CGA	Glycoprotein Hormones, Alpha Polypeptide	Protein Coding	8.84686
XK	X-Linked Kx Blood Group	Protein Coding	8.84324
TET2	Tet Methylcytosine Dioxygenase 2	Protein Coding	8.84228
SMG1	SMG1 Nonsense Mediated MRNA Decay Associated PI3K Related Kinase	Protein Coding	8.84091
OXA1L	OXA1L Mitochondrial Inner Membrane Protein	Protein Coding	8.83877
PTH1R	Parathyroid Hormone 1 Receptor	Protein Coding	8.83244
GPHN	Gephyrin	Protein Coding	8.82703
AFG3L2	AFG3 Like Matrix AAA Peptidase Subunit 2	Protein Coding	8.82436
CTH	Cystathionine Gamma-Lyase	Protein Coding	8.8216
OPTN	Optineurin	Protein Coding	8.81972
NOA1	Nitric Oxide Associated 1	Protein Coding	8.81773
MDC1	Mediator Of DNA Damage Checkpoint 1	Protein Coding	8.81226
CXCR1	C-X-C Motif Chemokine Receptor 1	Protein Coding	8.80608
GSTA2	Glutathione S-Transferase Alpha 2	Protein Coding	8.7988
ACO2	Aconitase 2	Protein Coding	8.79392
CSN1S1	Casein Alpha S1	Protein Coding	8.7911
F9	Coagulation Factor IX	Protein Coding	8.78805
CHCHD10	Coiled-Coil-Helix-Coiled-Coil-Helix Domain Containing 10	Protein Coding	8.78702
VKORC1L1	Vitamin K Epoxide Reductase Complex Subunit 1 Like 1	Protein Coding	8.78679
VPS13B	Vacuolar Protein Sorting 13 Homolog B	Protein Coding	8.78293
CRTC2	CREB Regulated Transcription Coactivator 2	Protein Coding	8.78019
SENP3	SUMO Specific Peptidase 3	Protein Coding	8.77553
GRIN2A	Glutamate Ionotropic Receptor NMDA Type Subunit 2A	Protein Coding	8.77451
COL13A1	Collagen Type XIII Alpha 1 Chain	Protein Coding	8.77264
CGB5	Chorionic Gonadotropin Subunit Beta 5	Protein Coding	8.76916
TRIB3	Tribbles Pseudokinase 3	Protein Coding	8.76577
CSNK2A1	Casein Kinase 2 Alpha 1	Protein Coding	8.76549
TNFRSF10A	TNF Receptor Superfamily Member 10a	Protein Coding	8.7639
PKD1	Polycystin 1, Transient Receptor Potential Channel Interacting	Protein Coding	8.76328
PKM	Pyruvate Kinase M1/2	Protein Coding	8.75642
MMP14	Matrix Metallopeptidase 14	Protein Coding	8.74792
P2RY1	Purinergic Receptor P2Y1	Protein Coding	8.74633
SLC7A11	Solute Carrier Family 7 Member 11	Protein Coding	8.74528
HTRA1	HtrA Serine Peptidase 1	Protein Coding	8.74224
SHBG	Sex Hormone Binding Globulin	Protein Coding	8.74021
GNAI1	G Protein Subunit Alpha I1	Protein Coding	8.73733
MKI67	Marker Of Proliferation Ki-67	Protein Coding	8.73694
ADCYAP1R1	ADCYAP Receptor Type I	Protein Coding	8.73651
IBA57	Iron-Sulfur Cluster Assembly Factor IBA57	Protein Coding	8.72996
ARRB2	Arrestin Beta 2	Protein Coding	8.72972
PDE4D	Phosphodiesterase 4D	Protein Coding	8.71956
IFNGR2	Interferon Gamma Receptor 2	Protein Coding	8.71689
MX1	MX Dynamin Like GTPase 1	Protein Coding	8.71057
ATP5MK	ATP Synthase Membrane Subunit K	Protein Coding	8.70879
PXDN	Peroxidasin	Protein Coding	8.70659
VEGFC	Vascular Endothelial Growth Factor C	Protein Coding	8.70226
GATA6	GATA Binding Protein 6	Protein Coding	8.69766
TPT1	Tumor Protein, Translationally-Controlled 1	Protein Coding	8.69291
CFL1	Cofilin 1	Protein Coding	8.68762
PTGES	Prostaglandin E Synthase	Protein Coding	8.68665
NLRP12	NLR Family Pyrin Domain Containing 12	Protein Coding	8.68651
PGF	Placental Growth Factor	Protein Coding	8.68321
MALT1	MALT1 Paracaspase	Protein Coding	8.68203
ATP1A1	ATPase Na+/K+ Transporting Subunit Alpha 1	Protein Coding	8.6794
BAZ1B	Bromodomain Adjacent To Zinc Finger Domain 1B	Protein Coding	8.6778
PREP	Prolyl Endopeptidase	Protein Coding	8.67509
KRT18	Keratin 18	Protein Coding	8.668
MPZ	Myelin Protein Zero	Protein Coding	8.66713
HAMP	Hepcidin Antimicrobial Peptide	Protein Coding	8.66236
PTPN2	Protein Tyrosine Phosphatase Non-Receptor Type 2	Protein Coding	8.66107
KCNB1	Potassium Voltage-Gated Channel Subfamily B Member 1	Protein Coding	8.6591
SCN9A	Sodium Voltage-Gated Channel Alpha Subunit 9	Protein Coding	8.65221
NDUFA10	NADH:Ubiquinone Oxidoreductase Subunit A10	Protein Coding	8.6456
MT3	Metallothionein 3	Protein Coding	8.64412
TIGAR	TP53 Induced Glycolysis Regulatory Phosphatase	Protein Coding	8.63732
SPARC	Secreted Protein Acidic And Cysteine Rich	Protein Coding	8.63524
BACH1	BTB Domain And CNC Homolog 1	Protein Coding	8.63105
TRPM3	Transient Receptor Potential Cation Channel Subfamily M Member 3	Protein Coding	8.62741
GP1BA	Glycoprotein Ib Platelet Subunit Alpha	Protein Coding	8.62065
OSM	Oncostatin M	Protein Coding	8.61793
FADD	Fas Associated Via Death Domain	Protein Coding	8.61346
XRCC3	X-Ray Repair Cross Complementing 3	Protein Coding	8.60847
INPP5D	Inositol Polyphosphate-5-Phosphatase D	Protein Coding	8.60674
ITGA2B	Integrin Subunit Alpha 2b	Protein Coding	8.59789
GLB1	Galactosidase Beta 1	Protein Coding	8.59688
GLRB	Glycine Receptor Beta	Protein Coding	8.59236
ACTG1	Actin Gamma 1	Protein Coding	8.59031
SMAD7	SMAD Family Member 7	Protein Coding	8.58957
SLC16A1	Solute Carrier Family 16 Member 1	Protein Coding	8.56626
NUDT15	Nudix Hydrolase 15	Protein Coding	8.5646
CCR3	C-C Motif Chemokine Receptor 3	Protein Coding	8.55995
USP7	Ubiquitin Specific Peptidase 7	Protein Coding	8.55941
FLNA	Filamin A	Protein Coding	8.55533
HSBP1	Heat Shock Factor Binding Protein 1	Protein Coding	8.55315
CASK	Calcium/Calmodulin Dependent Serine Protein Kinase	Protein Coding	8.55312
PIK3R2	Phosphoinositide-3-Kinase Regulatory Subunit 2	Protein Coding	8.55285
GPX5	Glutathione Peroxidase 5	Protein Coding	8.55138
GYS1	Glycogen Synthase 1	Protein Coding	8.54771
MC1R	Melanocortin 1 Receptor	Protein Coding	8.54299
CYP3A7	Cytochrome P450 Family 3 Subfamily A Member 7	Protein Coding	8.54252
SIRT6	Sirtuin 6	Protein Coding	8.53917
ADD1	Adducin 1	Protein Coding	8.53789
DAB2	DAB Adaptor Protein 2	Protein Coding	8.5371
PDE3B	Phosphodiesterase 3B	Protein Coding	8.53158
KRT1	Keratin 1	Protein Coding	8.52641
CPT1C	Carnitine Palmitoyltransferase 1C	Protein Coding	8.52357
PLK1	Polo Like Kinase 1	Protein Coding	8.52353
BEST1	Bestrophin 1	Protein Coding	8.51483
CHRNA4	Cholinergic Receptor Nicotinic Alpha 4 Subunit	Protein Coding	8.51161
ITK	IL2 Inducible T Cell Kinase	Protein Coding	8.51147
MITF	Melanocyte Inducing Transcription Factor	Protein Coding	8.50698
GAP43	Growth Associated Protein 43	Protein Coding	8.50503
CANX	Calnexin	Protein Coding	8.50191
YWHAZ	Tyrosine 3-Monooxygenase/Tryptophan 5-Monooxygenase Activation Protein Zeta	Protein Coding	8.49943
DCLRE1C	DNA Cross-Link Repair 1C	Protein Coding	8.49217
NME1	NME/NM23 Nucleoside Diphosphate Kinase 1	Protein Coding	8.48701
TRIM25	Tripartite Motif Containing 25	Protein Coding	8.48665
APOA2	Apolipoprotein A2	Protein Coding	8.48654
GSTM2	Glutathione S-Transferase Mu 2	Protein Coding	8.47768
RPS3	Ribosomal Protein S3	Protein Coding	8.47636
GSK3A	Glycogen Synthase Kinase 3 Alpha	Protein Coding	8.47094
ADAMTSL1	ADAMTS Like 1	Protein Coding	8.469
PCSK9	Proprotein Convertase Subtilisin/Kexin Type 9	Protein Coding	8.46699
ASNS	Asparagine Synthetase (Glutamine-Hydrolyzing)	Protein Coding	8.46659
CAPN2	Calpain 2	Protein Coding	8.46204
CASP6	Caspase 6	Protein Coding	8.45845
PTAFR	Platelet Activating Factor Receptor	Protein Coding	8.45839
DNASE1	Deoxyribonuclease 1	Protein Coding	8.45772
MYH11	Myosin Heavy Chain 11	Protein Coding	8.45576
HNRNPK	Heterogeneous Nuclear Ribonucleoprotein K	Protein Coding	8.45179
MMP7	Matrix Metallopeptidase 7	Protein Coding	8.44939
NCOA1	Nuclear Receptor Coactivator 1	Protein Coding	8.44448
SIAH1	Siah E3 Ubiquitin Protein Ligase 1	Protein Coding	8.44192
PSMC6	Proteasome 26S Subunit, ATPase 6	Protein Coding	8.44086
CTSG	Cathepsin G	Protein Coding	8.43734
TMED4	Transmembrane P24 Trafficking Protein 4	Protein Coding	8.43213
PSMB8	Proteasome 20S Subunit Beta 8	Protein Coding	8.42829
CHRNA7	Cholinergic Receptor Nicotinic Alpha 7 Subunit	Protein Coding	8.42269
ITGB4	Integrin Subunit Beta 4	Protein Coding	8.41917
KBTBD13	Kelch Repeat And BTB Domain Containing 13	Protein Coding	8.41742
CYB5A	Cytochrome B5 Type A	Protein Coding	8.4164
CYSLTR2	Cysteinyl Leukotriene Receptor 2	Protein Coding	8.41588
RHOD	Ras Homolog Family Member D	Protein Coding	8.40056
C4A	Complement C4A (Rodgers Blood Group)	Protein Coding	8.39497
IL16	Interleukin 16	Protein Coding	8.39188
PLCB1	Phospholipase C Beta 1	Protein Coding	8.3857
ALDH7A1	Aldehyde Dehydrogenase 7 Family Member A1	Protein Coding	8.3834
EEF2	Eukaryotic Translation Elongation Factor 2	Protein Coding	8.37015
CTSL	Cathepsin L	Protein Coding	8.36662
SBDS	SBDS Ribosome Maturation Factor	Protein Coding	8.35459
TACR2	Tachykinin Receptor 2	Protein Coding	8.35289
BSCL2	BSCL2 Lipid Droplet Biogenesis Associated, Seipin	Protein Coding	8.35161
RBM4	RNA Binding Motif Protein 4	Protein Coding	8.35126
IFNAR1	Interferon Alpha And Beta Receptor Subunit 1	Protein Coding	8.34273
UBA52	Ubiquitin A-52 Residue Ribosomal Protein Fusion Product 1	Protein Coding	8.34197
APC	APC Regulator Of WNT Signaling Pathway	Protein Coding	8.33937
CSF1R	Colony Stimulating Factor 1 Receptor	Protein Coding	8.33867
YTHDF2	YTH N6-Methyladenosine RNA Binding Protein 2	Protein Coding	8.32643
GABRA1	Gamma-Aminobutyric Acid Type A Receptor Subunit Alpha1	Protein Coding	8.32404
OTC	Ornithine Transcarbamylase	Protein Coding	8.32302
MSH6	MutS Homolog 6	Protein Coding	8.32249
HSPB2	Heat Shock Protein Family B (Small) Member 2	Protein Coding	8.32221
CTPS1	CTP Synthase 1	Protein Coding	8.31554
ECE1	Endothelin Converting Enzyme 1	Protein Coding	8.30907
CNGA3	Cyclic Nucleotide Gated Channel Subunit Alpha 3	Protein Coding	8.29828
ST3GAL4	ST3 Beta-Galactoside Alpha-2,3-Sialyltransferase 4	Protein Coding	8.2979
CR1	Complement C3b/C4b Receptor 1 (Knops Blood Group)	Protein Coding	8.29371
CGAS	Cyclic GMP-AMP Synthase	Protein Coding	8.29081
GATA1	GATA Binding Protein 1	Protein Coding	8.28839
RAP1A	RAP1A, Member Of RAS Oncogene Family	Protein Coding	8.28785
PABPC1	Poly(A) Binding Protein Cytoplasmic 1	Protein Coding	8.28634
MKNK1	MAPK Interacting Serine/Threonine Kinase 1	Protein Coding	8.28151
TUBA1B	Tubulin Alpha 1b	Protein Coding	8.27903
LIPE	Lipase E, Hormone Sensitive Type	Protein Coding	8.27418
F13A1	Coagulation Factor XIII A Chain	Protein Coding	8.26993
KIF1B	Kinesin Family Member 1B	Protein Coding	8.26694
PEX19	Peroxisomal Biogenesis Factor 19	Protein Coding	8.26073
TIMP3	TIMP Metallopeptidase Inhibitor 3	Protein Coding	8.25548
PAWR	Pro-Apoptotic WT1 Regulator	Protein Coding	8.2524
RAG1	Recombination Activating 1	Protein Coding	8.25207
DYRK3	Dual Specificity Tyrosine Phosphorylation Regulated Kinase 3	Protein Coding	8.25044
CDKN2B	Cyclin Dependent Kinase Inhibitor 2B	Protein Coding	8.24714
TRMU	TRNA Mitochondrial 2-Thiouridylase	Protein Coding	8.23027
ATP5F1E	ATP Synthase F1 Subunit Epsilon	Protein Coding	8.22806
RBX1	Ring-Box 1	Protein Coding	8.22328
SYVN1	Synoviolin 1	Protein Coding	8.22002
TNFRSF11A	TNF Receptor Superfamily Member 11a	Protein Coding	8.21919
NDUFAF3	NADH:Ubiquinone Oxidoreductase Complex Assembly Factor 3	Protein Coding	8.2191
PNPLA2	Patatin Like Phospholipase Domain Containing 2	Protein Coding	8.2156
ATXN3	Ataxin 3	Protein Coding	8.20974
LRRC56	Leucine Rich Repeat Containing 56	Protein Coding	8.19864
TNFRSF4	TNF Receptor Superfamily Member 4	Protein Coding	8.19732
APTX	Aprataxin	Protein Coding	8.19432
PYCR2	Pyrroline-5-Carboxylate Reductase 2	Protein Coding	8.19192
NKX2-5	NK2 Homeobox 5	Protein Coding	8.18926
ARL6IP5	ADP Ribosylation Factor Like GTPase 6 Interacting Protein 5	Protein Coding	8.18879
ATXN1	Ataxin 1	Protein Coding	8.18401
GLP1R	Glucagon Like Peptide 1 Receptor	Protein Coding	8.18325
PPP1R15B	Protein Phosphatase 1 Regulatory Subunit 15B	Protein Coding	8.17815
CLSPN	Claspin	Protein Coding	8.17649
SFTPB	Surfactant Protein B	Protein Coding	8.17593
FOXC1	Forkhead Box C1	Protein Coding	8.1735
CYP2U1	Cytochrome P450 Family 2 Subfamily U Member 1	Protein Coding	8.17145
RIPK2	Receptor Interacting Serine/Threonine Kinase 2	Protein Coding	8.17104
ITGAX	Integrin Subunit Alpha X	Protein Coding	8.17078
CERKL	Ceramide Kinase Like	Protein Coding	8.17006
XRCC4	X-Ray Repair Cross Complementing 4	Protein Coding	8.16968
PRMT1	Protein Arginine Methyltransferase 1	Protein Coding	8.16795
SLC11A2	Solute Carrier Family 11 Member 2	Protein Coding	8.16457
TTC19	Tetratricopeptide Repeat Domain 19	Protein Coding	8.15602
PON3	Paraoxonase 3	Protein Coding	8.15345
BCR	BCR Activator Of RhoGEF And GTPase	Protein Coding	8.15327
PROM1	Prominin 1	Protein Coding	8.15108
NEFL	Neurofilament Light Chain	Protein Coding	8.14844
ATG7	Autophagy Related 7	Protein Coding	8.14794
NCOR1	Nuclear Receptor Corepressor 1	Protein Coding	8.14497
PDK4	Pyruvate Dehydrogenase Kinase 4	Protein Coding	8.14284
NDUFB8	NADH:Ubiquinone Oxidoreductase Subunit B8	Protein Coding	8.14044
BAG1	BAG Cochaperone 1	Protein Coding	8.14038
PRKAG2	Protein Kinase AMP-Activated Non-Catalytic Subunit Gamma 2	Protein Coding	8.13862
TRH	Thyrotropin Releasing Hormone	Protein Coding	8.13704
DUSP6	Dual Specificity Phosphatase 6	Protein Coding	8.13284
SLC25A32	Solute Carrier Family 25 Member 32	Protein Coding	8.12315
SERPINB5	Serpin Family B Member 5	Protein Coding	8.12204
VTN	Vitronectin	Protein Coding	8.11658
PRKCH	Protein Kinase C Eta	Protein Coding	8.11527
YARS1	Tyrosyl-TRNA Synthetase 1	Protein Coding	8.11241
MGST2	Microsomal Glutathione S-Transferase 2	Protein Coding	8.10971
PDGFA	Platelet Derived Growth Factor Subunit A	Protein Coding	8.10707
HK2	Hexokinase 2	Protein Coding	8.10633
LACC1	Laccase Domain Containing 1	Protein Coding	8.10141
NDUFA4	NDUFA4 Mitochondrial Complex Associated	Protein Coding	8.09952
NAGLU	N-Acetyl-Alpha-Glucosaminidase	Protein Coding	8.09886
POLR2A	RNA Polymerase II Subunit A	Protein Coding	8.0982
TLR8	Toll Like Receptor 8	Protein Coding	8.09649
AIF1	Allograft Inflammatory Factor 1	Protein Coding	8.09411
PTCH1	Patched 1	Protein Coding	8.09341
SLC39A14	Solute Carrier Family 39 Member 14	Protein Coding	8.08784
CNTF	Ciliary Neurotrophic Factor	Protein Coding	8.08227
MT1A	Metallothionein 1A	Protein Coding	8.07055
DYRK1A	Dual Specificity Tyrosine Phosphorylation Regulated Kinase 1A	Protein Coding	8.0596
QRICH1	Glutamine Rich 1	Protein Coding	8.05748
NCAM1	Neural Cell Adhesion Molecule 1	Protein Coding	8.05688
ACOX2	Acyl-CoA Oxidase 2	Protein Coding	8.05653
HNRNPA2B1	Heterogeneous Nuclear Ribonucleoprotein A2/B1	Protein Coding	8.05526
CD163	CD163 Molecule	Protein Coding	8.047
RAG2	Recombination Activating 2	Protein Coding	8.04485
DDX1	DEAD-Box Helicase 1	Protein Coding	8.04301
COA8	Cytochrome C Oxidase Assembly Factor 8	Protein Coding	8.04093
PPM1D	Protein Phosphatase, Mg2+/Mn2+ Dependent 1D	Protein Coding	8.03472
TNNT2	Troponin T2, Cardiac Type	Protein Coding	8.0251
DDB1	Damage Specific DNA Binding Protein 1	Protein Coding	8.02177
PLEC	Plectin	Protein Coding	8.01644
UGT1A5	UDP Glucuronosyltransferase Family 1 Member A5	Protein Coding	8.0103
CRTC1	CREB Regulated Transcription Coactivator 1	Protein Coding	8.00324
CARF	Calcium Responsive Transcription Factor	Protein Coding	7.99764
TRAF3IP2	TRAF3 Interacting Protein 2	Protein Coding	7.99752
MAP3K4	Mitogen-Activated Protein Kinase Kinase Kinase 4	Protein Coding	7.99075
ACACA	Acetyl-CoA Carboxylase Alpha	Protein Coding	7.98843
GUCY1A1	Guanylate Cyclase 1 Soluble Subunit Alpha 1	Protein Coding	7.98754
NUPR1	Nuclear Protein 1, Transcriptional Regulator	Protein Coding	7.98684
SORD	Sorbitol Dehydrogenase	Protein Coding	7.98636
CHRNA1	Cholinergic Receptor Nicotinic Alpha 1 Subunit	Protein Coding	7.97357
IKBKE	Inhibitor Of Nuclear Factor Kappa B Kinase Subunit Epsilon	Protein Coding	7.97317
SELENOS	Selenoprotein S	Protein Coding	7.96856
FANCM	FA Complementation Group M	Protein Coding	7.96696
UBA1	Ubiquitin Like Modifier Activating Enzyme 1	Protein Coding	7.96435
MIER1	MIER1 Transcriptional Regulator	Protein Coding	7.95368
RPL18	Ribosomal Protein L18	Protein Coding	7.9515
SLC12A2	Solute Carrier Family 12 Member 2	Protein Coding	7.95141
CAMK2D	Calcium/Calmodulin Dependent Protein Kinase II Delta	Protein Coding	7.95094
LCAT	Lecithin-Cholesterol Acyltransferase	Protein Coding	7.94962
HCFC1	Host Cell Factor C1	Protein Coding	7.94932
SLC18A2	Solute Carrier Family 18 Member A2	Protein Coding	7.94857
AAAS	Aladin WD Repeat Nucleoporin	Protein Coding	7.94478
KARS1	Lysyl-TRNA Synthetase 1	Protein Coding	7.94036
ADH7	Alcohol Dehydrogenase 7 (Class IV), Mu Or Sigma Polypeptide	Protein Coding	7.94029
EIF2B4	Eukaryotic Translation Initiation Factor 2B Subunit Delta	Protein Coding	7.93495
MMP12	Matrix Metallopeptidase 12	Protein Coding	7.93428
KRT8	Keratin 8	Protein Coding	7.93303
PTGER4	Prostaglandin E Receptor 4	Protein Coding	7.92818
ATP2A3	ATPase Sarcoplasmic/Endoplasmic Reticulum Ca2+ Transporting 3	Protein Coding	7.92662
UROD	Uroporphyrinogen Decarboxylase	Protein Coding	7.92552
EZR	Ezrin	Protein Coding	7.91998
IL23R	Interleukin 23 Receptor	Protein Coding	7.91595
SURF1	SURF1 Cytochrome C Oxidase Assembly Factor	Protein Coding	7.9065
GRM5	Glutamate Metabotropic Receptor 5	Protein Coding	7.90217
YWHAQ	Tyrosine 3-Monooxygenase/Tryptophan 5-Monooxygenase Activation Protein Theta	Protein Coding	7.90018
PCK2	Phosphoenolpyruvate Carboxykinase 2, Mitochondrial	Protein Coding	7.90008
MAP2	Microtubule Associated Protein 2	Protein Coding	7.89931
DUOX1	Dual Oxidase 1	Protein Coding	7.89493
PNP	Purine Nucleoside Phosphorylase	Protein Coding	7.8858
PUS1	Pseudouridine Synthase 1	Protein Coding	7.88462
IRF5	Interferon Regulatory Factor 5	Protein Coding	7.88321
ROS1	ROS Proto-Oncogene 1, Receptor Tyrosine Kinase	Protein Coding	7.88259
RAD52	RAD52 Homolog, DNA Repair Protein	Protein Coding	7.881
HPGD	15-Hydroxyprostaglandin Dehydrogenase	Protein Coding	7.87888
SYP	Synaptophysin	Protein Coding	7.87841
SDHAF2	Succinate Dehydrogenase Complex Assembly Factor 2	Protein Coding	7.86747
SELENOK	Selenoprotein K	Protein Coding	7.86703
MMP8	Matrix Metallopeptidase 8	Protein Coding	7.86608
CAMK1	Calcium/Calmodulin Dependent Protein Kinase I	Protein Coding	7.86452
GUCY1B1	Guanylate Cyclase 1 Soluble Subunit Beta 1	Protein Coding	7.85818
H4C1	H4 Clustered Histone 1	Protein Coding	7.84995
AREG	Amphiregulin	Protein Coding	7.84832
PFN1	Profilin 1	Protein Coding	7.84631
CCR7	C-C Motif Chemokine Receptor 7	Protein Coding	7.84525
PAGE4	PAGE Family Member 4	Protein Coding	7.84172
CLN3	CLN3 Lysosomal/Endosomal Transmembrane Protein, Battenin	Protein Coding	7.84083
OPRD1	Opioid Receptor Delta 1	Protein Coding	7.83557
GRM1	Glutamate Metabotropic Receptor 1	Protein Coding	7.83545
HPX	Hemopexin	Protein Coding	7.82996
TNFRSF13C	TNF Receptor Superfamily Member 13C	Protein Coding	7.829
DNA2	DNA Replication Helicase/Nuclease 2	Protein Coding	7.82488
MUC7	Mucin 7, Secreted	Protein Coding	7.82448
TPP2	Tripeptidyl Peptidase 2	Protein Coding	7.82269
NDUFA12	NADH:Ubiquinone Oxidoreductase Subunit A12	Protein Coding	7.82266
PEX2	Peroxisomal Biogenesis Factor 2	Protein Coding	7.82219
CNR2	Cannabinoid Receptor 2	Protein Coding	7.82138
SPHK1	Sphingosine Kinase 1	Protein Coding	7.82079
CLCF1	Cardiotrophin Like Cytokine Factor 1	Protein Coding	7.81917
SAA1	Serum Amyloid A1	Protein Coding	7.8191
GSTZ1	Glutathione S-Transferase Zeta 1	Protein Coding	7.81861
PDLIM4	PDZ And LIM Domain 4	Protein Coding	7.81678
AKAP13	A-Kinase Anchoring Protein 13	Protein Coding	7.8131
AKR1C2	Aldo-Keto Reductase Family 1 Member C2	Protein Coding	7.8131
IL7R	Interleukin 7 Receptor	Protein Coding	7.81135
HMGA2	High Mobility Group AT-Hook 2	Protein Coding	7.81106
GPX6	Glutathione Peroxidase 6	Protein Coding	7.81006
PDCD1	Programmed Cell Death 1	Protein Coding	7.79903
CANT1	Calcium Activated Nucleotidase 1	Protein Coding	7.79769
TAB2	TGF-Beta Activated Kinase 1 (MAP3K7) Binding Protein 2	Protein Coding	7.79544
OPRK1	Opioid Receptor Kappa 1	Protein Coding	7.78837
SLC7A7	Solute Carrier Family 7 Member 7	Protein Coding	7.78506
FKRP	Fukutin Related Protein	Protein Coding	7.78366
NDUFC2	NADH:Ubiquinone Oxidoreductase Subunit C2	Protein Coding	7.78128
NCK1	NCK Adaptor Protein 1	Protein Coding	7.77271
ADNP	Activity Dependent Neuroprotector Homeobox	Protein Coding	7.77071
UBE2I	Ubiquitin Conjugating Enzyme E2 I	Protein Coding	7.76523
EPOR	Erythropoietin Receptor	Protein Coding	7.76245
PAK2	P21 (RAC1) Activated Kinase 2	Protein Coding	7.7621
GRIA1	Glutamate Ionotropic Receptor AMPA Type Subunit 1	Protein Coding	7.75869
TREM1	Triggering Receptor Expressed On Myeloid Cells 1	Protein Coding	7.75867
PYGM	Glycogen Phosphorylase, Muscle Associated	Protein Coding	7.75754
MT2A	Metallothionein 2A	Protein Coding	7.75443
TYRP1	Tyrosinase Related Protein 1	Protein Coding	7.75119
MAP1LC3A	Microtubule Associated Protein 1 Light Chain 3 Alpha	Protein Coding	7.75114
TCIRG1	T Cell Immune Regulator 1, ATPase H+ Transporting V0 Subunit A3	Protein Coding	7.74875
UQCC3	Ubiquinol-Cytochrome C Reductase Complex Assembly Factor 3	Protein Coding	7.74345
HSD3B1	Hydroxy-Delta-5-Steroid Dehydrogenase, 3 Beta- And Steroid Delta-Isomerase 1	Protein Coding	7.73915
TSLP	Thymic Stromal Lymphopoietin	Protein Coding	7.73545
CD34	CD34 Molecule	Protein Coding	7.73505
ATP2B4	ATPase Plasma Membrane Ca2+ Transporting 4	Protein Coding	7.73057
AOC1	Amine Oxidase Copper Containing 1	Protein Coding	7.72132
HCK	HCK Proto-Oncogene, Src Family Tyrosine Kinase	Protein Coding	7.72058
APLN	Apelin	Protein Coding	7.71656
GUCA1A	Guanylate Cyclase Activator 1A	Protein Coding	7.71502
P2RY2	Purinergic Receptor P2Y2	Protein Coding	7.7146
MICAL1	Microtubule Associated Monooxygenase, Calponin And LIM Domain Containing 1	Protein Coding	7.70536
LAT	Linker For Activation Of T Cells	Protein Coding	7.70499
BCS1L	BCS1 Homolog, Ubiquinol-Cytochrome C Reductase Complex Chaperone	Protein Coding	7.69585
SFPQ	Splicing Factor Proline And Glutamine Rich	Protein Coding	7.69452
PDX1	Pancreatic And Duodenal Homeobox 1	Protein Coding	7.69448
SLC6A1	Solute Carrier Family 6 Member 1	Protein Coding	7.69213
IPCEF1	Interaction Protein For Cytohesin Exchange Factors 1	Protein Coding	7.6849
STMN1	Stathmin 1	Protein Coding	7.6828
ERCC3	ERCC Excision Repair 3, TFIIH Core Complex Helicase Subunit	Protein Coding	7.67968
GUSB	Glucuronidase Beta	Protein Coding	7.67772
CD47	CD47 Molecule	Protein Coding	7.67541
LMBRD1	LMBR1 Domain Containing 1	Protein Coding	7.66983
GSTO2	Glutathione S-Transferase Omega 2	Protein Coding	7.66805
WARS1	Tryptophanyl-TRNA Synthetase 1	Protein Coding	7.65707
NUP62	Nucleoporin 62	Protein Coding	7.65688
ADH1B	Alcohol Dehydrogenase 1B (Class I), Beta Polypeptide	Protein Coding	7.65518
GPD1	Glycerol-3-Phosphate Dehydrogenase 1	Protein Coding	7.6545
PYROXD1	Pyridine Nucleotide-Disulphide Oxidoreductase Domain 1	Protein Coding	7.65441
CACNA1B	Calcium Voltage-Gated Channel Subunit Alpha1 B	Protein Coding	7.65335
PRKG2	Protein Kinase CGMP-Dependent 2	Protein Coding	7.65178
ABL2	ABL Proto-Oncogene 2, Non-Receptor Tyrosine Kinase	Protein Coding	7.65132
APOC3	Apolipoprotein C3	Protein Coding	7.64987
MATR3	Matrin 3	Protein Coding	7.64386
NPPC	Natriuretic Peptide C	Protein Coding	7.64221
KCNA5	Potassium Voltage-Gated Channel Subfamily A Member 5	Protein Coding	7.64084
RAD17	RAD17 Checkpoint Clamp Loader Component	Protein Coding	7.6406
KHSRP	KH-Type Splicing Regulatory Protein	Protein Coding	7.63721
FSHR	Follicle Stimulating Hormone Receptor	Protein Coding	7.6359
NEIL2	Nei Like DNA Glycosylase 2	Protein Coding	7.63542
ILK	Integrin Linked Kinase	Protein Coding	7.6326
LIG4	DNA Ligase 4	Protein Coding	7.63202
PDE2A	Phosphodiesterase 2A	Protein Coding	7.63028
BIRC3	Baculoviral IAP Repeat Containing 3	Protein Coding	7.62983
SPAST	Spastin	Protein Coding	7.62759
ESRRA	Estrogen Related Receptor Alpha	Protein Coding	7.61345
ITCH	Itchy E3 Ubiquitin Protein Ligase	Protein Coding	7.60803
SERPINH1	Serpin Family H Member 1	Protein Coding	7.60626
GPX8	Glutathione Peroxidase 8 (Putative)	Protein Coding	7.60614
FKBP1A	FKBP Prolyl Isomerase 1A	Protein Coding	7.6051
SLC7A1	Solute Carrier Family 7 Member 1	Protein Coding	7.60429
HTR2B	5-Hydroxytryptamine Receptor 2B	Protein Coding	7.59822
PDE6C	Phosphodiesterase 6C	Protein Coding	7.59384
PNPLA6	Patatin Like Phospholipase Domain Containing 6	Protein Coding	7.59283
MYOCD	Myocardin	Protein Coding	7.58931
PLP1	Proteolipid Protein 1	Protein Coding	7.58927
LY96	Lymphocyte Antigen 96	Protein Coding	7.58195
FOXL2	Forkhead Box L2	Protein Coding	7.57908
HERC2	HECT And RLD Domain Containing E3 Ubiquitin Protein Ligase 2	Protein Coding	7.57812
ALDH5A1	Aldehyde Dehydrogenase 5 Family Member A1	Protein Coding	7.57557
UBE2D3	Ubiquitin Conjugating Enzyme E2 D3	Protein Coding	7.5736
EEF1D	Eukaryotic Translation Elongation Factor 1 Delta	Protein Coding	7.5706
POLR3A	RNA Polymerase III Subunit A	Protein Coding	7.56983
MAVS	Mitochondrial Antiviral Signaling Protein	Protein Coding	7.56902
DAB2IP	DAB2 Interacting Protein	Protein Coding	7.56455
PEX26	Peroxisomal Biogenesis Factor 26	Protein Coding	7.55456
CHRM1	Cholinergic Receptor Muscarinic 1	Protein Coding	7.54629
MDM4	MDM4 Regulator Of P53	Protein Coding	7.54436
FKBP1B	FKBP Prolyl Isomerase 1B	Protein Coding	7.54249
ACAT1	Acetyl-CoA Acetyltransferase 1	Protein Coding	7.54003
SLC9A1	Solute Carrier Family 9 Member A1	Protein Coding	7.5333
MEN1	Menin 1	Protein Coding	7.52985
HSD11B2	Hydroxysteroid 11-Beta Dehydrogenase 2	Protein Coding	7.5293
TMPO	Thymopoietin	Protein Coding	7.52492
KCNN4	Potassium Calcium-Activated Channel Subfamily N Member 4	Protein Coding	7.5232
NDUFB11	NADH:Ubiquinone Oxidoreductase Subunit B11	Protein Coding	7.52316
SARM1	Sterile Alpha And TIR Motif Containing 1	Protein Coding	7.5209
CAV2	Caveolin 2	Protein Coding	7.51652
DAO	D-Amino Acid Oxidase	Protein Coding	7.51004
MYB	MYB Proto-Oncogene, Transcription Factor	Protein Coding	7.50939
WNT5A	Wnt Family Member 5A	Protein Coding	7.50871
ACAA1	Acetyl-CoA Acyltransferase 1	Protein Coding	7.49924
XPO1	Exportin 1	Protein Coding	7.49813
DKK1	Dickkopf WNT Signaling Pathway Inhibitor 1	Protein Coding	7.48999
OLA1	Obg Like ATPase 1	Protein Coding	7.48917
HSPE1	Heat Shock Protein Family E (Hsp10) Member 1	Protein Coding	7.48882
DOCK2	Dedicator Of Cytokinesis 2	Protein Coding	7.4885
CISH	Cytokine Inducible SH2 Containing Protein	Protein Coding	7.48342
MDH1	Malate Dehydrogenase 1	Protein Coding	7.48227
NFATC2	Nuclear Factor Of Activated T Cells 2	Protein Coding	7.47887
POLB	DNA Polymerase Beta	Protein Coding	7.47702
RASGRP1	RAS Guanyl Releasing Protein 1	Protein Coding	7.47109
COG2	Component Of Oligomeric Golgi Complex 2	Protein Coding	7.47014
BAG6	BAG Cochaperone 6	Protein Coding	7.46236
SLC11A1	Solute Carrier Family 11 Member 1	Protein Coding	7.4605
PCCB	Propionyl-CoA Carboxylase Subunit Beta	Protein Coding	7.45987
CA9	Carbonic Anhydrase 9	Protein Coding	7.45826
VPS13C	Vacuolar Protein Sorting 13 Homolog C	Protein Coding	7.45545
CHRM3	Cholinergic Receptor Muscarinic 3	Protein Coding	7.44979
NDUFA11	NADH:Ubiquinone Oxidoreductase Subunit A11	Protein Coding	7.44509
DARS2	Aspartyl-TRNA Synthetase 2, Mitochondrial	Protein Coding	7.44431
CRTC3	CREB Regulated Transcription Coactivator 3	Protein Coding	7.44296
ALDH18A1	Aldehyde Dehydrogenase 18 Family Member A1	Protein Coding	7.44194
PEPD	Peptidase D	Protein Coding	7.43845
DHX36	DEAH-Box Helicase 36	Protein Coding	7.43497
H3C1	H3 Clustered Histone 1	Protein Coding	7.43067
FLT3	Fms Related Receptor Tyrosine Kinase 3	Protein Coding	7.42518
CDH23	Cadherin Related 23	Protein Coding	7.4224
UBE2N	Ubiquitin Conjugating Enzyme E2 N	Protein Coding	7.42176
CYP4A11	Cytochrome P450 Family 4 Subfamily A Member 11	Protein Coding	7.41938
PNOC	Prepronociceptin	Protein Coding	7.41734
UTS2	Urotensin 2	Protein Coding	7.41392
ALDOA	Aldolase, Fructose-Bisphosphate A	Protein Coding	7.41137
AHCYL1	Adenosylhomocysteinase Like 1	Protein Coding	7.4108
IL22	Interleukin 22	Protein Coding	7.40932
NDUFAF4	NADH:Ubiquinone Oxidoreductase Complex Assembly Factor 4	Protein Coding	7.40715
ADRA2C	Adrenoceptor Alpha 2C	Protein Coding	7.40028
BARD1	BRCA1 Associated RING Domain 1	Protein Coding	7.39678
COPB2	COPI Coat Complex Subunit Beta 2	Protein Coding	7.39293
IMPDH1	Inosine Monophosphate Dehydrogenase 1	Protein Coding	7.39017
SPINK5	Serine Peptidase Inhibitor Kazal Type 5	Protein Coding	7.3897
ACAA2	Acetyl-CoA Acyltransferase 2	Protein Coding	7.3856
CDH13	Cadherin 13	Protein Coding	7.38096
HSPA13	Heat Shock Protein Family A (Hsp70) Member 13	Protein Coding	7.37376
NPC1	NPC Intracellular Cholesterol Transporter 1	Protein Coding	7.37328
LGALS1	Galectin 1	Protein Coding	7.36867
COX6B1	Cytochrome C Oxidase Subunit 6B1	Protein Coding	7.3649
PTGER3	Prostaglandin E Receptor 3	Protein Coding	7.36029
RANBP2	RAN Binding Protein 2	Protein Coding	7.35494
FEN1	Flap Structure-Specific Endonuclease 1	Protein Coding	7.35365
DIAPH3	Diaphanous Related Formin 3	Protein Coding	7.35102
VAV1	Vav Guanine Nucleotide Exchange Factor 1	Protein Coding	7.34484
FOXRED1	FAD Dependent Oxidoreductase Domain Containing 1	Protein Coding	7.34369
PNMT	Phenylethanolamine N-Methyltransferase	Protein Coding	7.34228
OAT	Ornithine Aminotransferase	Protein Coding	7.34215
AVPR2	Arginine Vasopressin Receptor 2	Protein Coding	7.33728
GRK1	G Protein-Coupled Receptor Kinase 1	Protein Coding	7.33687
SLC4A11	Solute Carrier Family 4 Member 11	Protein Coding	7.33633
JUP	Junction Plakoglobin	Protein Coding	7.33589
CTTN	Cortactin	Protein Coding	7.33491
NCOA2	Nuclear Receptor Coactivator 2	Protein Coding	7.33329
RLBP1	Retinaldehyde Binding Protein 1	Protein Coding	7.33262
NR5A1	Nuclear Receptor Subfamily 5 Group A Member 1	Protein Coding	7.33169
PHB1	Prohibitin 1	Protein Coding	7.33023
IRF8	Interferon Regulatory Factor 8	Protein Coding	7.32974
ATG9B	Autophagy Related 9B	Protein Coding	7.32941
CARD9	Caspase Recruitment Domain Family Member 9	Protein Coding	7.32398
KCNA2	Potassium Voltage-Gated Channel Subfamily A Member 2	Protein Coding	7.32319
NDUFAF5	NADH:Ubiquinone Oxidoreductase Complex Assembly Factor 5	Protein Coding	7.32305
MAG	Myelin Associated Glycoprotein	Protein Coding	7.32282
WIPF1	WAS/WASL Interacting Protein Family Member 1	Protein Coding	7.32193
HAO1	Hydroxyacid Oxidase 1	Protein Coding	7.31429
LAMP2	Lysosomal Associated Membrane Protein 2	Protein Coding	7.31419
CCS	Copper Chaperone For Superoxide Dismutase	Protein Coding	7.31221
THBS4	Thrombospondin 4	Protein Coding	7.31076
NSUN2	NOP2/Sun RNA Methyltransferase 2	Protein Coding	7.30897
HEXB	Hexosaminidase Subunit Beta	Protein Coding	7.30687
[truncated: 130 more rows]
