# Supplementary material for: Key LncRNAs Associated With Oxidative Stress Were Identified by GEO Database Data and Whole Blood Analysis of Intervertebral Disc Degeneration Patients
Source: Front Genet. 2022 Jul 22;13:929843. doi: 10.3389/fgene.2022.929843 (PMC9353269; doi:10.3389/fgene.2022.929843)
Supplement: Supplementary file 7 [file Table13.XLSX]

## Sheet: enrichKEGG
	ID	Description	GeneRatio	BgRatio	pvalue	p.adjust	qvalue	geneID	Count
hsa03320	hsa03320	PPAR signaling pathway	2022-04-24	75/8112	6.22556e-05	0.00342406	0.00327661	23205/2180/2710/729359	4
hsa00061	hsa00061	Fatty acid biosynthesis	2022-02-24	18/8112	0.00124699	0.0342922	0.0328155	23205/2180	2
hsa00071	hsa00071	Fatty acid degradation	2022-02-24	43/8112	0.00703528	0.12898	0.123426	23205/2180	2
hsa01212	hsa01212	Fatty acid metabolism	2022-02-24	57/8112	0.0121253	0.166723	0.159544	23205/2180	2
hsa04920	hsa04920	Adipocytokine signaling pathway	2022-02-24	69/8112	0.0174435	0.191879	0.183616	23205/2180	2
