# Supplementary material for: Key LncRNAs Associated With Oxidative Stress Were Identified by GEO Database Data and Whole Blood Analysis of Intervertebral Disc Degeneration Patients
Source: Front Genet. 2022 Jul 22;13:929843. doi: 10.3389/fgene.2022.929843 (PMC9353269; doi:10.3389/fgene.2022.929843)
Supplement: Supplementary file 8 [file Table7.XLSX]

## Sheet: diffSig
	Symbol	logFC	AveExpr	t	P.Value	adj.P.Val	B
GNAS-AS1	GNAS-AS1	-1.21463	2.24624	-4.84922	0.000208454	0.208871	0.610414
SYP-AS1	SYP-AS1	1.15278	3.72878	4.07989	0.000973094	0.278133	-0.625748
HCG9	HCG9	1.30074	2.79612	3.95749	0.0012491	0.278133	-0.829176
FOXD2-AS1	FOXD2-AS1	-1.24256	1.96995	-3.85434	0.00154263	0.281039	-1.00166
MIR100HG	MIR100HG	1.18372	1.59123	3.69442	0.00214186	0.292841	-1.27069
RNF157-AS1	RNF157-AS1	-1.20627	5.48253	-3.60746	0.0025612	0.32079	-1.41762
LUCAT1	LUCAT1	1.08024	8.00779	3.56619	0.00278818	0.328677	-1.48749
ITPK1-AS1	ITPK1-AS1	1.23369	2.06984	3.48455	0.00329832	0.353837	-1.62585
RASGRF2-AS1	RASGRF2-AS1	-1.34896	2.06054	-3.44687	0.00356431	0.353837	-1.68977
LINC01359	LINC01359	1.08412	3.43112	3.40508	0.00388444	0.353837	-1.76069
KCNJ2-AS1	KCNJ2-AS1	1.41984	2.37168	3.3306	0.00452772	0.369001	-1.88711
STARD7-AS1	STARD7-AS1	1.02798	5.39577	3.32255	0.00460331	0.369001	-1.90077
MIR646HG	MIR646HG	1.0526	2.19788	3.26244	0.00520892	0.372627	-2.00279
AADACL2-AS1	AADACL2-AS1	1.52959	1.96839	3.22123	0.00566924	0.378705	-2.07271
JMJD1C-AS1	JMJD1C-AS1	1.20399	2.67985	3.17234	0.00626775	0.388518	-2.15558
COL4A2-AS1	COL4A2-AS1	1.24568	2.28194	3.14602	0.00661536	0.389917	-2.20015
LINC00906	LINC00906	1.04017	1.31361	3.06084	0.00787634	0.415373	-2.34421
LINC00029	LINC00029	1.16582	3.84934	3.02077	0.00854873	0.428292	-2.41184
NFE4	NFE4	1.27117	3.60632	2.967	0.00954042	0.463376	-2.50241
GRIK1-AS1	GRIK1-AS1	1.53355	3.69535	2.95828	0.00971146	0.463376	-2.51707
