# Supplementary material for: Key LncRNAs Associated With Oxidative Stress Were Identified by GEO Database Data and Whole Blood Analysis of Intervertebral Disc Degeneration Patients
Source: Front Genet. 2022 Jul 22;13:929843. doi: 10.3389/fgene.2022.929843 (PMC9353269; doi:10.3389/fgene.2022.929843)
Supplement: Supplementary file 9 [file Table8.XLSX]

## Sheet: 差异miRNA
Symbol	logFC	AveExpr	t	P.Value	adj.P.Val	B
hsa-miR-29c-3p	2.45298	4.58076	29.6698	4.09e-06	2.59e-05	-0.703418
hsa-miR-455-5p	2.35228	4.0689	43.0566	8.37e-07	6.92e-06	1.25422
hsa-miR-34a-5p	2.30426	4.19054	24.5896	9.1e-06	4.85e-05	-1.68829
hsa-miR-21-5p	2.25913	4.87891	73.7248	8.42e-08	1.1e-06	4.08724
hsa-miR-146a-5p	2.21315	4.00183	43.5398	7.98e-07	6.71e-06	1.31296
hsa-miR-187-3p	2.10813	2.78609	71553.9	1.43e-20	3.65e-17	37.6988
hsa-miR-141-3p	2.10785	2.78623	7579.43	2.11e-16	3.59e-14	28.4722
hsa-miR-192-5p	2.07272	3.1776	28.77	4.67e-06	2.86e-05	-0.865061
hsa-miR-610	2.06863	2.88061	24.6974	8.93e-06	4.79e-05	-1.66536
hsa-miR-139-5p	2.05688	2.9167	15.9274	5.72e-05	0.000226916	-3.95365
hsa-miR-338-3p	2.02178	2.80162	44.7616	7.09e-07	6.21e-06	1.45863
hsa-miR-223-5p	2.00342	2.73402	7203.94	2.62e-16	4.18e-14	28.2091
hsa-miR-127-5p	1.99872	2.73698	397.336	6.29e-11	1.65e-09	12.9705
hsa-miR-563	1.99143	2.8133	33.9911	2.29e-06	1.62e-05	0.010785
hsa-miR-518a-5p	1.9768	2.86724	24.7139	8.91e-06	4.79e-05	-1.66188
hsa-miR-125b-1-3p	1.94256	3.0495	10.0365	0.000394174	0.00124504	-6.32414
hsa-miR-7846-3p	1.87668	2.82197	88.027	3.95e-08	5.65e-07	5.0219
hsa-miR-1268b	1.86915	3.93903	33.0203	2.59e-06	1.78e-05	-0.141476
hsa-miR-520b	1.85373	2.72641	44.081	7.57e-07	6.58e-06	1.37797
hsa-miR-1306-3p	1.80986	3.20124	15.0525	7.26e-05	0.000278771	-4.24643
hsa-miR-597-3p	1.77846	2.65243	128.63	7.8e-09	1.54e-07	7.02192
hsa-miR-4685-5p	1.73296	3.01397	21.7108	1.54e-05	7.52e-05	-2.33986
hsa-miR-15b-3p	1.73202	2.63504	93.7113	3.02e-08	4.5e-07	5.35181
hsa-miR-6507-3p	1.72591	2.55384	39.7277	1.18e-06	9.25e-06	0.830812
hsa-miR-3976	1.69235	2.88594	11.8561	0.000197434	0.000667451	-5.47586
hsa-miR-296-5p	1.67005	3.39096	16.2775	5.22e-05	0.000210637	-3.8408
hsa-miR-1249-5p	1.66993	3.53389	31.4439	3.2e-06	2.1e-05	-0.398455
hsa-miR-518e-5p	1.66845	2.58761	65.6192	1.38e-07	1.66e-06	3.4734
hsa-miR-4514	1.66792	2.92885	23.0532	1.2e-05	6.1e-05	-2.02607
hsa-miR-518b	1.66693	2.57109	87.9344	3.96e-08	5.65e-07	5.01635
hsa-miR-6728-3p	1.66188	2.57901	86.9652	4.16e-08	5.89e-07	4.95792
hsa-miR-6801-3p	1.66156	2.58658	72.9271	8.82e-08	1.14e-06	4.0299
hsa-miR-6799-3p	1.65979	2.58328	74.8895	7.87e-08	1.06e-06	4.16986
hsa-miR-6759-3p	1.65874	2.58276	77.5939	6.77e-08	9.17e-07	4.35685
hsa-miR-6511b-3p	1.65696	2.58187	74.7791	7.92e-08	1.06e-06	4.16208
hsa-miR-627-5p	1.65549	2.59015	62.015	1.76e-07	2.01e-06	3.17571
hsa-miR-4776-5p	1.65245	3.21591	22.1659	1.41e-05	6.98e-05	-2.23139
hsa-miR-3163	1.65169	3.12537	31.0103	3.39e-06	2.21e-05	-0.471383
hsa-miR-6830-5p	1.64936	2.56729	43.8253	7.76e-07	6.6e-06	1.34736
hsa-miR-6775-3p	1.64386	2.5977	25.175	8.23e-06	4.53e-05	-1.56502
hsa-miR-6827-3p	1.64361	2.54663	104.805	1.87e-08	2.98e-07	5.94175
hsa-miR-4697-3p	1.64301	2.57489	95.3338	2.81e-08	4.23e-07	5.44232
hsa-miR-373-3p	1.63897	2.55682	166.62	2.58e-09	5.48e-08	8.38665
hsa-miR-634	1.6388	2.5489	26.0219	7.15e-06	4.09e-05	-1.39162
hsa-miR-7150	1.63879	2.82791	14.3118	8.98e-05	0.000333609	-4.50741
hsa-miR-4434	1.6386	2.57268	105.094	1.85e-08	2.97e-07	5.95625
hsa-miR-4482-3p	1.63711	2.55086	2217.81	4.04e-14	1.16e-12	22.0365
hsa-miR-302c-5p	1.63641	2.55023	3039.82	1.05e-14	4.46e-13	23.6957
hsa-miR-3164	1.63624	2.55014	2723.36	1.68e-14	6.81e-13	23.1175
hsa-miR-516a-3p	1.63624	2.55014	2723.36	1.68e-14	6.81e-13	23.1175
hsa-miR-1288-5p	1.63624	2.55014	2721.81	1.68e-14	6.81e-13	23.1145
hsa-miR-6785-3p	1.63613	2.6192	136.95	5.97e-09	1.22e-07	7.35243
hsa-miR-2682-3p	1.63562	2.54983	55500.9	4.25e-20	4.05e-17	37.1296
hsa-miR-4715-5p	1.6355	2.55006	5057.39	1.19e-15	9.19e-14	26.3663
hsa-miR-492	1.6355	2.55006	5057.39	1.19e-15	9.19e-14	26.3663
hsa-miR-1273h-3p	1.63533	2.54997	5880.36	6.25e-16	6.92e-14	27.1536
hsa-miR-130b-5p	1.63533	2.54997	5880.36	6.25e-16	6.92e-14	27.1536
hsa-miR-15a-3p	1.63533	2.54997	5880.36	6.25e-16	6.92e-14	27.1536
hsa-miR-1911-5p	1.63533	2.54997	5880.36	6.25e-16	6.92e-14	27.1536
hsa-miR-27a-5p	1.63533	2.54997	5880.36	6.25e-16	6.92e-14	27.1536
hsa-miR-339-5p	1.63533	2.54997	5880.36	6.25e-16	6.92e-14	27.1536
hsa-miR-379-3p	1.63533	2.54997	5880.36	6.25e-16	6.92e-14	27.1536
hsa-miR-6776-3p	1.63473	2.62351	61.8781	1.78e-07	2.02e-06	3.16407
hsa-miR-1539	1.63363	2.91801	29.8686	3.98e-06	2.53e-05	-0.668358
hsa-miR-6810-3p	1.63253	2.56965	101.175	2.18e-08	3.43e-07	5.75584
hsa-miR-3606-3p	1.6303	2.55249	316.836	1.66e-10	4.3e-09	11.7764
hsa-miR-4701-3p	1.62963	3.21944	17.4028	3.94e-05	0.000169293	-3.49342
hsa-miR-6500-5p	1.62724	2.57116	20.4317	2e-05	9.41e-05	-2.65711
hsa-miR-3187-3p	1.62441	2.56559	102.692	2.04e-08	3.23e-07	5.83432
hsa-miR-19b-1-5p	1.61957	2.55785	107.206	1.7e-08	2.76e-07	6.06118
hsa-miR-6776-5p	1.61764	2.58397	52.0098	3.74e-07	3.73e-06	2.24885
hsa-miR-3200-5p	1.61505	2.56091	122.04	9.77e-09	1.82e-07	6.74457
hsa-miR-3620-3p	1.61505	2.56091	122.04	9.77e-09	1.82e-07	6.74457
hsa-miR-1273h-5p	1.6105	2.56256	121.104	1.01e-08	1.87e-07	6.70394
hsa-miR-4674	1.61013	2.59127	54.6807	3.02e-07	3.1e-06	2.51262
hsa-miR-4496	1.60608	3.41582	21.4072	1.64e-05	7.93e-05	-2.41347
hsa-miR-6893-5p	1.60521	3.25833	33.1777	2.54e-06	1.76e-05	-0.116496
hsa-miR-4666b	1.59952	2.60359	32.5358	2.76e-06	1.87e-05	-0.219144
hsa-miR-6760-3p	1.59644	2.58301	14.0095	9.82e-05	0.000362792	-4.61769
hsa-miR-4750-3p	1.5964	2.60309	30.7538	3.51e-06	2.28e-05	-0.515001
hsa-miR-5696	1.59517	2.60856	60.8992	1.9e-07	2.14e-06	3.08005
hsa-miR-431-3p	1.58669	2.59259	41.561	9.73e-07	7.87e-06	1.06818
hsa-miR-33b-3p	1.58544	2.96685	28.3399	4.97e-06	3.01e-05	-0.944098
hsa-miR-6891-5p	1.5766	3.26019	112.256	1.4e-08	2.4e-07	6.30389
hsa-miR-6867-5p	1.57256	2.8584	56.5693	2.61e-07	2.76e-06	2.69148
hsa-miR-4648	1.56768	2.62969	40.795	1.05e-06	8.44e-06	0.970294
hsa-miR-184	1.56727	2.64868	36.8348	1.63e-06	1.22e-05	0.433159
hsa-miR-548ai	1.56707	2.45572	40.595	1.08e-06	8.6e-06	0.944441
hsa-miR-6790-5p	1.56559	2.59733	29.7083	4.07e-06	2.59e-05	-0.696601
hsa-miR-625-3p	1.55832	2.60776	33.3587	2.48e-06	1.73e-05	-0.0879029
hsa-miR-193b-5p	1.5553	3.59736	58.8593	2.2e-07	2.38e-06	2.90054
hsa-miR-1305	1.55395	3.43688	59.3075	2.13e-07	2.31e-06	2.94051
hsa-miR-6753-5p	1.5516	2.6248	20.3972	2.01e-05	9.44e-05	-2.66593
hsa-miR-371a-3p	1.54576	2.59796	42.4975	8.85e-07	7.27e-06	1.18543
hsa-miR-6737-5p	1.54454	2.45914	26.2896	6.85e-06	3.98e-05	-1.33796
hsa-miR-6793-5p	1.5435	2.65393	33.0712	2.58e-06	1.77e-05	-0.133396
hsa-miR-1471	1.54087	3.49063	17.9366	3.47e-05	0.00015104	-3.33623
hsa-miR-6790-3p	1.53808	2.62245	16.7444	4.64e-05	0.000192112	-3.69393
hsa-miR-6839-5p	1.53737	2.48228	51.7273	3.82e-07	3.78e-06	2.22016
hsa-miR-8072	1.53319	2.49495	25.2107	8.18e-06	4.52e-05	-1.5576
hsa-miR-194-3p	1.53191	2.6312	13.9167	0.000100984	0.000370904	-4.65199
hsa-miR-6831-3p	1.53124	2.50296	63.394	1.6e-07	1.87e-06	3.29161
hsa-miR-5195-3p	1.5308	3.43017	27.2433	5.88e-06	3.51e-05	-1.15111
hsa-miR-615-3p	1.53072	2.60307	21.205	1.71e-05	8.21e-05	-2.46307
hsa-miR-7-2-3p	1.52748	2.49605	50.8705	4.11e-07	4.03e-06	2.1322
hsa-miR-583	1.52744	2.66024	25.4962	7.8e-06	4.4e-05	-1.4986
hsa-miR-6810-5p	1.52509	2.49485	54.9781	2.95e-07	3.05e-06	2.54119
hsa-miR-6850-3p	1.52454	2.51565	69.9608	1.05e-07	1.32e-06	3.81104
hsa-miR-6841-3p	1.52245	2.50008	43.3779	8.11e-07	6.77e-06	1.29335
hsa-miR-1908-3p	1.52037	2.89511	37.5078	1.51e-06	1.14e-05	0.528378
hsa-miR-6795-3p	1.52009	2.62804	12.1708	0.000176995	0.000603964	-5.34165
hsa-miR-4441	1.51661	3.06934	44.2889	7.42e-07	6.48e-06	1.40274
hsa-miR-4758-5p	1.51178	3.60455	7.2414	0.0014891	0.00409021	-7.9489
hsa-miR-510-3p	1.50901	2.61118	15.365	6.66e-05	0.000257962	-4.14
hsa-miR-6731-3p	1.50556	2.52382	72.5135	9.04e-08	1.15e-06	3.99992
hsa-miR-6754-5p	1.50481	2.63845	24.0843	9.94e-06	5.23e-05	-1.79702
hsa-miR-4667-3p	1.50382	2.50529	88.6231	3.83e-08	5.55e-07	5.05748
hsa-miR-1273g-5p	1.49618	2.49566	55.5011	2.83e-07	2.96e-06	2.59106
hsa-miR-519e-5p	1.49388	3.23572	25.4005	7.93e-06	4.45e-05	-1.5183
hsa-miR-1273f	1.49274	3.29919	35.5737	1.89e-06	1.38e-05	0.249991
hsa-miR-373-5p	1.49202	2.526	45.9113	6.36e-07	5.67e-06	1.59212
hsa-miR-513b-3p	1.49031	2.48249	174.936	2.1e-09	4.49e-08	8.64353
hsa-miR-4255	1.48929	2.47667	2239.29	3.87e-14	1.12e-12	22.0873
hsa-miR-1204	1.48929	2.47667	2238.01	3.88e-14	1.12e-12	22.0843
hsa-miR-3927-5p	1.4892	2.4769	2266.98	3.68e-14	1.09e-12	22.152
hsa-miR-1301-5p	1.48861	2.47632	50509.3	6.35e-20	4.05e-17	36.8757
hsa-miR-1915-5p	1.48861	2.47632	50509.3	6.35e-20	4.05e-17	36.8757
hsa-miR-4695-3p	1.48851	2.47656	4475.87	2.01e-15	1.31e-13	25.727
hsa-miR-100-3p	1.48832	2.47647	5351.73	9.35e-16	7.68e-14	26.662
hsa-miR-143-5p	1.48832	2.47647	5351.73	9.35e-16	7.68e-14	26.662
hsa-miR-181b-3p	1.48832	2.47647	5351.73	9.35e-16	7.68e-14	26.662
hsa-miR-20a-3p	1.48832	2.47647	5351.73	9.35e-16	7.68e-14	26.662
hsa-miR-25-5p	1.48832	2.47647	5351.73	9.35e-16	7.68e-14	26.662
hsa-miR-301a-3p	1.48832	2.47647	5351.73	9.35e-16	7.68e-14	26.662
hsa-miR-1262	1.48832	2.47647	5351.71	9.35e-16	7.68e-14	26.662
hsa-miR-200a-5p	1.48832	2.47647	5351.71	9.35e-16	7.68e-14	26.662
hsa-miR-4315	1.48397	2.47933	286.024	2.56e-10	6.53e-09	11.2368
hsa-miR-6820-3p	1.48212	2.51245	27.7512	5.44e-06	3.28e-05	-1.05422
hsa-miR-5010-3p	1.48089	2.50617	140.743	5.31e-09	1.09e-07	7.49651
hsa-miR-509-5p	1.48016	2.49346	84.4314	4.72e-08	6.57e-07	4.80203
hsa-miR-6081	1.47938	2.62368	25.7399	7.49e-06	4.25e-05	-1.44873
hsa-miR-602	1.47928	2.64794	10.9405	0.000275819	0.000899058	-5.88627
hsa-miR-345-5p	1.4786	3.01125	12.6379	0.000151228	0.000525893	-5.14836
hsa-miR-4725-3p	1.47493	2.49686	119.099	1.08e-08	1.99e-07	6.61592
hsa-miR-411-3p	1.47256	2.48435	97.4748	2.55e-08	3.87e-07	5.55942
hsa-miR-4653-3p	1.4707	3.36622	31.9103	3e-06	1.99e-05	-0.321131
hsa-miR-1291	1.4689	2.48784	110.997	1.47e-08	2.47e-07	6.24444
hsa-miR-936	1.46823	2.56337	16.065	5.52e-05	0.000220545	-3.90899
hsa-miR-135b-3p	1.46812	2.48744	110.917	1.47e-08	2.47e-07	6.24061
hsa-miR-3687	1.46793	2.48735	110.875	1.47e-08	2.47e-07	6.23862
hsa-miR-3614-5p	1.46478	2.91243	46.0737	6.27e-07	5.61e-06	1.61071
hsa-miR-6851-3p	1.46334	2.57232	26.1055	7.06e-06	4.04e-05	-1.37481
hsa-miR-7152-3p	1.4623	3.20268	21.99	1.46e-05	7.17e-05	-2.27306
hsa-miR-129-1-3p	1.46159	2.52664	34.9222	2.04e-06	1.46e-05	0.152834
hsa-miR-4793-5p	1.46159	3.57596	36.5601	1.68e-06	1.26e-05	0.393803
hsa-miR-4269	1.45847	2.92578	23.5721	1.09e-05	5.68e-05	-1.90958
hsa-miR-5571-5p	1.45758	2.67759	27.0489	6.07e-06	3.6e-05	-1.18868
hsa-miR-4312	1.45564	2.67038	25.6873	7.56e-06	4.27e-05	-1.45947
hsa-miR-132-5p	1.4523	2.49448	80.627	5.74e-08	7.83e-07	4.55898
hsa-miR-6716-5p	1.452	2.49861	43.2741	8.19e-07	6.82e-06	1.28074
hsa-miR-1267	1.45056	2.53453	33.059	2.58e-06	1.77e-05	-0.135323
hsa-miR-3124-5p	1.4499	2.66414	12.7745	0.000144578	0.000504836	-5.09311
hsa-miR-3127-5p	1.44969	3.24022	39.4006	1.22e-06	9.49e-06	0.787322
hsa-miR-4462	1.44726	3.13586	25.6816	7.56e-06	4.27e-05	-1.46063
hsa-miR-7109-5p	1.44657	2.81683	21.8437	1.5e-05	7.36e-05	-2.30796
hsa-miR-138-2-3p	1.44432	2.49866	59.935	2.04e-07	2.23e-06	2.99596
hsa-miR-7108-5p	1.4402	2.92637	27.5896	5.58e-06	3.35e-05	-1.08487
hsa-miR-6875-5p	1.43631	2.93638	20.5982	1.93e-05	9.14e-05	-2.61472
hsa-miR-3137	1.43128	3.41283	33.0119	2.6e-06	1.78e-05	-0.142818
hsa-miR-204-3p	1.43072	2.68097	11.8443	0.000198259	0.000668467	-5.48098
hsa-miR-1273d	1.42921	2.53736	19.6527	2.35e-05	0.000108343	-2.86
hsa-miR-4695-5p	1.42499	3.34342	57.855	2.37e-07	2.53e-06	2.80987
hsa-miR-6782-5p	1.42156	2.5367	15.3258	6.73e-05	0.000260003	-4.15325
hsa-miR-150-3p	1.41981	3.4219	45.8179	6.42e-07	5.7e-06	1.58141
hsa-miR-605-5p	1.41688	2.63025	29.3256	4.3e-06	2.69e-05	-0.764669
hsa-miR-652-3p	1.41673	3.0809	36.3523	1.72e-06	1.28e-05	0.363826
hsa-miR-4486	1.41648	3.15914	28.3418	4.97e-06	3.01e-05	-0.94374
hsa-miR-4664-3p	1.4018	2.66655	25.2375	8.15e-06	4.51e-05	-1.55204
hsa-miR-4734	1.40167	2.54018	17.3712	3.97e-05	0.000169851	-3.50289
hsa-miR-28-3p	1.40165	2.55312	16.0007	5.61e-05	0.000223609	-3.92983
hsa-miR-212-3p	1.3992	2.54888	16.3338	5.15e-05	0.00020882	-3.82287
hsa-miR-6132	1.39889	3.13631	34.4472	2.17e-06	1.55e-05	0.0808379
hsa-miR-550b-2-5p	1.38765	2.60833	20.6419	1.91e-05	9.08e-05	-2.60367
hsa-miR-6855-5p	1.386	2.42531	46.5948	5.97e-07	5.4e-06	1.66992
hsa-miR-211-3p	1.38352	3.31433	47.2095	5.65e-07	5.14e-06	1.73892
hsa-miR-4698	1.37562	3.67388	13.3369	0.000120717	0.00043523	-4.87143
hsa-miR-1238-5p	1.37469	2.66072	14.4457	8.63e-05	0.000321274	-4.45928
hsa-miR-6846-3p	1.36703	2.41582	42.3826	8.95e-07	7.34e-06	1.17119
hsa-miR-6879-5p	1.35676	2.7576	26.2443	6.9e-06	3.98e-05	-1.34702
hsa-miR-6855-3p	1.35521	2.53482	21.7107	1.54e-05	7.52e-05	-2.3399
hsa-miR-1914-3p	1.35479	3.67295	20.3386	2.04e-05	9.54e-05	-2.68097
hsa-miR-6722-3p	1.35453	3.17144	35.2884	1.95e-06	1.41e-05	0.207661
hsa-miR-4665-5p	1.34788	3.29432	19.2411	2.58e-05	0.000117653	-2.9704
hsa-miR-1470	1.34729	2.63485	36.8814	1.62e-06	1.22e-05	0.439812
hsa-miR-939-5p	1.34645	2.37273	24.8609	8.68e-06	4.69e-05	-1.63081
hsa-miR-4733-5p	1.34401	2.40963	55.012	2.94e-07	3.05e-06	2.54443
hsa-miR-1915-3p	1.33744	3.82376	54.1714	3.14e-07	3.21e-06	2.46333
hsa-miR-5093	1.33431	2.58291	8.4793	0.000787145	0.0023089	-7.1708
hsa-miR-6752-3p	1.33254	2.76338	41.3166	9.98e-07	8.05e-06	1.03715
hsa-miR-1288-3p	1.32994	2.73882	15.0761	7.21e-05	0.000277358	-4.23832
hsa-miR-1249-3p	1.32826	3.55015	22.3109	1.38e-05	6.83e-05	-2.1973
hsa-miR-6084	1.32567	2.39485	1779.94	1.03e-13	2.93e-12	20.8779
hsa-miR-3183	1.3249	2.39447	44950.7	1.05e-19	4.53e-17	36.5294
hsa-miR-4660	1.32479	2.7112	9.18437	0.000567891	0.00170702	-6.77141
hsa-miR-1261	1.32461	2.39461	4763.06	1.54e-15	1.03e-13	26.0526
hsa-miR-186-3p	1.32461	2.39461	4763.06	1.54e-15	1.03e-13	26.0526
hsa-miR-18b-5p	1.32461	2.39461	4763.06	1.54e-15	1.03e-13	26.0526
hsa-miR-203a-3p	1.32461	2.39461	4763.06	1.54e-15	1.03e-13	26.0526
hsa-miR-376b-3p	1.32461	2.39461	4763.06	1.54e-15	1.03e-13	26.0526
hsa-miR-1273c	1.32327	3.51917	8.95066	0.000631143	0.00188162	-6.90066
hsa-miR-4642	1.32164	2.43045	93.4291	3.06e-08	4.53e-07	5.33591
hsa-miR-509-3-5p	1.32057	2.41367	65.8837	1.36e-07	1.64e-06	3.4946
hsa-miR-3197	1.32035	2.39751	253.954	4.26e-10	1.04e-08	10.6095
hsa-miR-3130-5p	1.32006	2.39766	260.469	3.82e-10	9.56e-09	10.7431
hsa-miR-3678-3p	1.32006	2.39766	260.469	3.82e-10	9.56e-09	10.7431
hsa-miR-3117-3p	1.31911	2.58925	11.8687	0.000196559	0.000666044	-5.47041
hsa-miR-1246	1.31684	4.07629	18.3795	3.13e-05	0.000138845	-3.20919
hsa-miR-129-2-3p	1.31616	2.45677	34.1171	2.26e-06	1.61e-05	0.0302321
hsa-miR-6870-5p	1.31615	2.57746	8.65896	0.000722656	0.00212954	-7.06629
hsa-miR-6758-5p	1.31574	2.74639	22.2419	1.39e-05	6.91e-05	-2.21351
hsa-miR-4419b	1.31432	3.07992	16.0339	5.57e-05	0.000222008	-3.91906
hsa-miR-4665-3p	1.31428	3.29284	18.3526	3.15e-05	0.000139466	-3.21683
hsa-miR-6813-3p	1.31298	2.76513	33.6693	2.39e-06	1.69e-05	-0.0392064
hsa-miR-1295a	1.31021	2.42602	32.977	2.61e-06	1.78e-05	-0.148372
hsa-miR-3177-3p	1.30943	2.40751	91.3854	3.36e-08	4.96e-07	5.2193
hsa-miR-4521	1.30906	2.4026	86.6441	4.22e-08	5.92e-07	4.93842
hsa-miR-2114-3p	1.30885	2.40249	86.6382	4.22e-08	5.92e-07	4.93806
hsa-miR-23c	1.3082	2.60217	17.6953	3.67e-05	0.000159122	-3.4067
hsa-miR-4707-3p	1.30685	2.43772	22.9222	1.23e-05	6.23e-05	-2.0559
hsa-miR-3663-5p	1.30451	2.40564	98.531	2.44e-08	3.74e-07	5.61624
hsa-miR-4300	1.30451	2.40564	98.531	2.44e-08	3.74e-07	5.61624
hsa-miR-1301-3p	1.30374	2.40526	98.5861	2.43e-08	3.74e-07	5.61919
hsa-miR-3141	1.30065	3.71661	24.9722	8.52e-06	4.64e-05	-1.60741
hsa-miR-6763-3p	1.30015	2.76086	36.0862	1.78e-06	1.31e-05	0.325205
hsa-miR-4433a-5p	1.29814	3.2074	14.5964	8.27e-05	0.000309368	-4.40563
hsa-miR-4651	1.29539	3.47927	54.7533	3e-07	3.1e-06	2.51961
hsa-miR-371b-5p	1.29255	3.27983	35.1901	1.98e-06	1.42e-05	0.193
hsa-miR-4481	1.28987	3.24518	15.9307	5.72e-05	0.000226916	-3.95256
hsa-miR-5006-5p	1.28774	3.73458	29.9879	3.91e-06	2.5e-05	-0.647429
hsa-miR-3682-3p	1.28537	2.74536	24.5082	9.23e-06	4.89e-05	-1.70565
hsa-miR-188-5p	1.2845	3.85233	11.2186	0.000248513	0.000816314	-5.75834
hsa-miR-3917	1.28328	3.13151	26.6884	6.42e-06	3.77e-05	-1.25903
hsa-miR-6861-3p	1.28295	2.46221	50.7719	4.14e-07	4.04e-06	2.12198
hsa-miR-6511b-5p	1.28013	2.59317	13.9176	0.000100956	0.000370904	-4.65165
hsa-miR-6792-5p	1.27835	2.75046	25.2503	8.13e-06	4.51e-05	-1.54937
hsa-miR-4634	1.27831	3.72442	219.587	7.93e-10	1.79e-08	9.84256
hsa-miR-125a-3p	1.27735	3.71735	39.9993	1.15e-06	9.04e-06	0.866658
hsa-miR-5196-5p	1.27668	2.76731	19.1078	2.65e-05	0.000120306	-3.00666
hsa-miR-99a-5p	1.27662	3.14353	24.608	9.07e-06	4.85e-05	-1.68437
hsa-miR-200b-5p	1.27642	2.42092	62.4625	1.71e-07	1.96e-06	3.21361
hsa-miR-6858-3p	1.27479	2.43263	12.8246	0.000142231	0.00049869	-5.073
hsa-miR-99b-5p	1.27251	2.45778	32.3973	2.81e-06	1.89e-05	-0.241559
hsa-miR-7975	1.26979	3.3098	58.6088	2.24e-07	2.41e-06	2.87807
hsa-miR-5684	1.26978	2.73721	18.7047	2.9e-05	0.000130277	-3.1178
hsa-miR-4787-5p	1.26727	3.42906	48.3815	5.09e-07	4.71e-06	1.86803
hsa-miR-4470	1.26692	2.76304	26.7493	6.36e-06	3.74e-05	-1.24708
hsa-miR-6743-5p	1.26404	2.73937	24.5495	9.16e-06	4.87e-05	-1.69684
hsa-miR-8063	1.26308	3.16317	72.9717	8.8e-08	1.14e-06	4.03312
hsa-miR-7114-5p	1.25326	2.73118	36.1155	1.77e-06	1.31e-05	0.329473
hsa-miR-550a-5p	1.25188	2.80327	17.1583	4.18e-05	0.000176651	-3.56701
hsa-miR-622	1.24957	2.76812	14.6895	8.05e-05	0.000302365	-4.37278
hsa-miR-7977	1.24353	2.75278	19.1496	2.63e-05	0.00011941	-2.99526
hsa-miR-4658	1.24165	2.42975	23.3748	1.13e-05	5.85e-05	-1.95358
hsa-miR-3180-3p	1.24053	2.76488	15.6814	6.11e-05	0.000240026	-4.03436
hsa-miR-4443	1.24043	3.99964	123.251	9.37e-09	1.78e-07	6.79665
hsa-miR-543	1.23884	2.4585	16.4	5.06e-05	0.000206367	-3.80188
hsa-miR-93-5p	1.23698	3.02903	23.9018	1.03e-05	5.36e-05	-1.83685
hsa-miR-1304-3p	1.23492	2.7843	17.3727	3.97e-05	0.000169851	-3.50244
hsa-miR-1275	1.23257	3.82561	23.5107	1.1e-05	5.73e-05	-1.92323
hsa-miR-6129	1.23065	2.76295	21.5779	1.58e-05	7.71e-05	-2.37197
hsa-miR-3147	1.22815	2.62612	18.1247	3.32e-05	0.000145515	-3.28189
hsa-miR-939-3p	1.22625	2.36651	74.893	7.87e-08	1.06e-06	4.1701
hsa-miR-6849-5p	1.2117	2.76848	16.12	5.44e-05	0.000218074	-3.89127
hsa-miR-208a-5p	1.21147	3.01658	30.3831	3.7e-06	2.37e-05	-0.578682
hsa-miR-5096	1.20652	2.63142	8.09183	0.000951919	0.00272645	-7.40305
hsa-miR-6857-3p	1.20518	2.35967	31.2352	3.29e-06	2.15e-05	-0.43344
hsa-miR-8060	1.20247	2.75808	19.7061	2.33e-05	0.000107689	-2.84586
hsa-miR-550a-3-5p	1.20074	2.7994	16.6903	4.7e-05	0.000194271	-3.71074
hsa-miR-6133	1.19979	2.79231	19.831	2.27e-05	0.000105227	-2.81289
hsa-miR-4646-5p	1.1978	3.41906	32.6528	2.72e-06	1.84e-05	-0.200283
hsa-miR-6767-5p	1.19511	3.0696	16.4581	4.99e-05	0.000203636	-3.78351
hsa-miR-760	1.19424	2.49973	15.4711	6.47e-05	0.000252162	-4.10433
hsa-miR-874-5p	1.19372	2.32916	45.7111	6.48e-07	5.74e-06	1.56912
hsa-miR-6875-3p	1.19324	2.32893	47.6536	5.43e-07	4.98e-06	1.78822
hsa-miR-4428	1.18965	3.88568	14.699	8.03e-05	0.000302365	-4.36941
hsa-miR-518c-5p	1.17793	2.47155	19.7807	2.29e-05	0.000106171	-2.82613
hsa-miR-4800-5p	1.17719	3.78233	22.3509	1.36e-05	6.81e-05	-2.18792
hsa-miR-762	1.17669	3.34631	33.5422	2.43e-06	1.7e-05	-0.0590801
hsa-miR-6769a-5p	1.17304	3.0514	14.6647	8.1e-05	0.000303804	-4.3815
hsa-miR-1587	1.17193	3.90004	26.5379	6.58e-06	3.84e-05	-1.28869
hsa-miR-6756-5p	1.17167	3.36264	28.8434	4.62e-06	2.84e-05	-0.851682
hsa-miR-8082	1.17061	2.31732	70.8239	9.99e-08	1.26e-06	3.87566
hsa-miR-4667-5p	1.16635	3.36964	34.0975	2.26e-06	1.61e-05	0.0272209
hsa-miR-4741	1.16609	3.75421	49.0242	4.81e-07	4.5e-06	1.93753
hsa-miR-3692-5p	1.16439	3.06849	25.1725	8.24e-06	4.53e-05	-1.56555
hsa-miR-4466	1.1616	3.76558	474.415	2.95e-11	7.82e-10	13.9057
hsa-miR-2116-3p	1.16145	2.61252	16.5944	4.81e-05	0.000197419	-3.74068
hsa-miR-4533	1.16104	2.31786	45.5696	6.57e-07	5.79e-06	1.55279
hsa-miR-4739	1.15449	3.7906	31.6292	3.12e-06	2.06e-05	-0.367597
hsa-miR-135a-3p	1.15329	3.54806	7.46105	0.00132091	0.00365979	-7.80283
hsa-miR-6768-5p	1.15088	3.07549	26.2335	6.91e-06	3.98e-05	-1.34916
hsa-miR-1238-3p	1.14972	2.84842	17.5249	3.82e-05	0.000164645	-3.45706
hsa-miR-197-5p	1.14593	4.1615	16.6289	4.77e-05	0.000196528	-3.72988
hsa-miR-134-5p	1.14573	3.54783	24.8567	8.69e-06	4.69e-05	-1.63169
hsa-miR-4419a	1.14508	3.31935	20.6926	1.89e-05	9e-05	-2.59085
hsa-miR-6126	1.14469	3.1966	41.8096	9.49e-07	7.7e-06	1.09956
hsa-miR-1295b-3p	1.14366	2.30414	314.422	1.71e-10	4.4e-09	11.736
hsa-miR-6819-3p	1.14247	2.80927	39.8085	1.17e-06	9.2e-06	0.841507
hsa-miR-3185	1.14132	2.30268	1505.46	2.12e-13	5.86e-12	19.9953
hsa-miR-514a-5p	1.14132	2.30268	1505.46	2.12e-13	5.86e-12	19.9953
hsa-miR-3160-3p	1.1402	2.30212	38679.8	1.99e-19	7.24e-17	36.0323
hsa-miR-1185-1-3p	1.14007	3.40978	52.9724	3.45e-07	3.48e-06	2.34543
hsa-miR-1258	1.13992	2.30227	4098.93	2.92e-15	1.52e-13	25.2658
hsa-miR-1298-3p	1.13992	2.30227	4098.93	2.92e-15	1.52e-13	25.2658
hsa-miR-29b-2-5p	1.13992	2.30227	4098.93	2.92e-15	1.52e-13	25.2658
hsa-miR-30d-3p	1.13992	2.30227	4098.93	2.92e-15	1.52e-13	25.2658
hsa-miR-3605-3p	1.13992	2.30227	4098.93	2.92e-15	1.52e-13	25.2658
hsa-miR-369-3p	1.13992	2.30227	4098.93	2.92e-15	1.52e-13	25.2658
hsa-miR-3912-5p	1.13992	2.30227	4098.93	2.92e-15	1.52e-13	25.2658
hsa-miR-3155b	1.13992	2.30226	4098.9	2.92e-15	1.52e-13	25.2658
hsa-miR-3922-5p	1.13992	2.30226	4098.9	2.92e-15	1.52e-13	25.2658
hsa-miR-4296	1.13992	2.30226	4098.9	2.92e-15	1.52e-13	25.2658
hsa-miR-6820-5p	1.13844	3.08046	32.138	2.91e-06	1.95e-05	-0.283776
hsa-miR-5703	1.13646	3.69903	98.2275	2.47e-08	3.77e-07	5.59998
hsa-miR-3978	1.13576	2.30522	217.803	8.22e-10	1.84e-08	9.79953
hsa-miR-296-3p	1.13571	2.30548	224.009	7.29e-10	1.71e-08	9.94771
hsa-miR-4303	1.13547	2.30536	223.348	7.38e-10	1.71e-08	9.93213
hsa-miR-3619-5p	1.13547	2.30536	223.345	7.38e-10	1.71e-08	9.93204
hsa-miR-3130-3p	1.13484	2.30504	226.136	7e-10	1.67e-08	9.99755
hsa-miR-4461	1.13414	2.30627	247.265	4.78e-10	1.15e-08	10.4687
hsa-miR-6862-5p	1.12955	2.27009	29.4036	4.25e-06	2.68e-05	-0.750728
hsa-miR-6757-5p	1.1294	3.28388	32.4088	2.81e-06	1.89e-05	-0.2397
hsa-miR-4260	1.12927	2.31802	71.8735	9.39e-08	1.19e-06	3.95319
hsa-miR-1247-5p	1.12446	2.31561	81.6402	5.45e-08	7.5e-07	4.62481
hsa-miR-377-5p	1.1244	2.31026	74.4195	8.09e-08	1.07e-06	4.13667
hsa-miR-182-5p	1.12416	2.31014	74.4124	8.09e-08	1.07e-06	4.13617
hsa-miR-4442	1.12412	3.78714	23.1946	1.17e-05	6.02e-05	-1.99408
hsa-miR-4444	1.12101	2.52259	11.6678	0.000211059	0.000706022	-5.55781
hsa-miR-4516	1.12042	4.0995	38.5268	1.34e-06	1.03e-05	0.669353
hsa-miR-7704	1.11947	2.97159	24.9795	8.51e-06	4.64e-05	-1.60587
hsa-miR-4749-3p	1.11728	2.81967	13.7101	0.000107525	0.000392106	-4.72917
hsa-miR-3154	1.11568	2.86069	20.5831	1.94e-05	9.15e-05	-2.61856
hsa-miR-4532	1.11523	3.48372	39.4576	1.21e-06	9.47e-06	0.794936
hsa-miR-1296-5p	1.11337	2.31665	117.564	1.15e-08	2.09e-07	6.54751
hsa-miR-7110-5p	1.11314	3.19205	12.8774	0.000139806	0.000492899	-5.05187
hsa-miR-300	1.11203	2.31732	122.709	9.54e-09	1.8e-07	6.7734
hsa-miR-6090	1.11031	4.11247	53.0769	3.43e-07	3.47e-06	2.35582
hsa-miR-3132	1.10856	2.83417	12.207	0.000174816	0.000598932	-5.32643
hsa-miR-6892-5p	1.10721	2.35387	35.5249	1.9e-06	1.38e-05	0.242785
hsa-miR-6880-3p	1.09609	2.35786	10.81	0.000289908	0.000940172	-5.94739
hsa-miR-1307-5p	1.09518	2.4051	11.0929	0.000260419	0.000853223	-5.81577
hsa-miR-4506	1.0938	2.34454	30.6875	3.55e-06	2.29e-05	-0.526342
hsa-miR-4687-3p	1.09324	4.11791	22.017	1.45e-05	7.14e-05	-2.26665
hsa-miR-154-3p	1.0919	2.32627	23.3713	1.13e-05	5.85e-05	-1.95436
hsa-miR-2277-3p	1.08969	2.70888	6.81665	0.00189497	0.00507925	-8.24233
hsa-miR-1185-2-3p	1.08959	3.1873	39.553	1.2e-06	9.4e-06	0.807629
hsa-miR-1226-5p	1.0855	2.99894	21.2788	1.68e-05	8.1e-05	-2.44492
hsa-miR-5581-5p	1.08066	3.20227	39.1399	1.26e-06	9.74e-06	0.752404
hsa-miR-92a-3p	1.08008	2.70271	16.6413	4.76e-05	0.000196229	-3.72601
hsa-let-7f-1-3p	1.07948	2.52404	20.0127	2.18e-05	0.000101608	-2.76528
hsa-miR-642b-3p	1.07597	3.41204	41.0852	1.02e-06	8.22e-06	1.00759
hsa-miR-3174	1.0738	2.35092	20.9265	1.8e-05	8.64e-05	-2.53215
hsa-miR-6889-3p	1.07312	2.75434	18.3129	3.17e-05	0.000140503	-3.22809
hsa-miR-6068	1.07183	3.20535	23.0904	1.19e-05	6.08e-05	-2.01763
hsa-miR-933	1.06692	2.55465	19.673	2.34e-05	0.000108067	-2.85463
hsa-miR-6083	1.06419	2.69347	15.6375	6.18e-05	0.000242164	-4.0489
hsa-miR-6069	1.06416	2.89392	40.5234	1.08e-06	8.61e-06	0.935151
hsa-miR-6124	1.06309	3.94607	18.4483	3.08e-05	0.000137387	-3.18973
hsa-miR-770-5p	1.06216	2.25028	69.6924	1.07e-07	1.32e-06	3.79078
hsa-miR-937-5p	1.06163	3.43389	30.4066	3.69e-06	2.37e-05	-0.574629
hsa-miR-500a-5p	1.06115	2.56172	10.5641	0.000318919	0.00102171	-6.06439
hsa-miR-572	1.06105	2.85325	26.2345	6.91e-06	3.98e-05	-1.34896
hsa-miR-1225-5p	1.0597	3.97056	32.7759	2.68e-06	1.82e-05	-0.180509
hsa-miR-4788	1.05925	3.81592	17.6376	3.72e-05	0.000160515	-3.4237
hsa-miR-1229-5p	1.05874	3.77091	31.5039	3.17e-06	2.09e-05	-0.388456
hsa-miR-6088	1.05839	3.95305	63.3259	1.61e-07	1.87e-06	3.28594
hsa-miR-3195	1.05588	3.7434	114.597	1.28e-08	2.26e-07	6.41272
hsa-miR-4294	1.0544	2.37819	12.3108	0.000168741	0.00058046	-5.28299
hsa-miR-6797-3p	1.05402	2.89515	49.3523	4.67e-07	4.42e-06	1.97264
hsa-miR-3156-5p	1.05194	3.4257	56.4932	2.62e-07	2.76e-06	2.6844
hsa-miR-7151-3p	1.0473	2.38117	16.9103	4.45e-05	0.000185183	-3.64269
hsa-miR-6809-5p	1.04654	3.44329	23.0557	1.2e-05	6.1e-05	-2.0255
hsa-miR-1227-5p	1.04581	3.23697	12.5917	0.000153563	0.00053256	-5.16719
hsa-miR-1825	1.04564	2.70505	69.4352	1.09e-07	1.34e-06	3.77129
hsa-miR-16-5p	1.04012	4.09908	17.7112	3.66e-05	0.000158791	-3.40205
hsa-miR-6766-3p	1.03659	3.11032	24.2557	9.64e-06	5.1e-05	-1.75989
hsa-miR-1207-5p	1.03076	4.04141	18.1938	3.26e-05	0.000143686	-3.26207
hsa-miR-4311	1.03028	2.34087	16.3247	5.16e-05	0.00020882	-3.82576
hsa-miR-1228-3p	1.02634	3.14009	13.6076	0.000110963	0.000402912	-4.76785
hsa-miR-1202	1.02548	4.14735	16.1465	5.4e-05	0.000216913	-3.88276
hsa-miR-5787	1.02535	4.0405	38.6376	1.33e-06	1.02e-05	0.684466
hsa-miR-6874-5p	1.02313	2.24387	70.3263	1.03e-07	1.29e-06	3.8385
hsa-miR-449c-3p	1.02182	2.40486	7.82893	0.00108807	0.00307141	-7.56627
hsa-miR-6856-5p	1.0209	2.63152	14.9721	7.43e-05	0.000284694	-4.27414
hsa-miR-1273g-3p	1.01913	4.03727	35.583	1.89e-06	1.38e-05	0.251376
hsa-miR-4640-5p	1.01529	2.37161	9.98484	0.000402664	0.00126247	-6.35026
hsa-miR-6885-3p	1.0145	2.26063	69.6916	1.07e-07	1.32e-06	3.79072
hsa-miR-7152-5p	1.01121	2.20877	26.6419	6.47e-06	3.79e-05	-1.26818
hsa-miR-3960	1.00813	4.26579	87.9134	3.97e-08	5.65e-07	5.01509
hsa-miR-6510-5p	1.00784	3.77151	42.1836	9.13e-07	7.46e-06	1.14643
hsa-miR-1181	1.00154	3.29885	6.46742	0.00233324	0.00614403	-8.49522
hsa-miR-6076	1.00147	3.43735	25.3389	8.01e-06	4.49e-05	-1.53103
hsa-miR-6775-5p	-1.00095	2.69341	-16.6027	4.8e-05	0.000197419	-3.73808
hsa-miR-126-3p	-1.00308	2.60446	-22.7249	1.27e-05	6.38e-05	-2.10112
hsa-miR-766-5p	-1.00906	2.1545	-18.5133	3.03e-05	0.000135594	-3.1714
hsa-miR-10b-5p	-1.01407	2.73842	-23.1582	1.17e-05	6.04e-05	-2.00229
hsa-miR-6877-5p	-1.02005	2.63581	-15.5657	6.31e-05	0.000246529	-4.07277
hsa-miR-513c-5p	-1.02153	2.37896	-9.40947	0.000514155	0.00155282	-6.6497
hsa-miR-582-5p	-1.0223	1.88386	-9.90372	0.000416447	0.00129929	-6.39151
hsa-miR-1290	-1.02441	2.68191	-8.27935	0.000867397	0.00251822	-7.28946
hsa-miR-5010-5p	-1.02543	1.89661	-5.85168	0.00344965	0.00889997	-8.96934
hsa-miR-4649-3p	-1.02817	1.60428	-17.1536	4.19e-05	0.000176651	-3.56842
hsa-miR-126-5p	-1.02983	1.45578	-4.94084	0.00657049	0.0163716	-9.74652
hsa-miR-937-3p	-1.03019	2.21059	-35.1823	1.98e-06	1.42e-05	0.191839
hsa-miR-6795-5p	-1.03144	1.74638	-6.05441	0.00302199	0.0078283	-8.80903
hsa-miR-6815-5p	-1.03238	1.8577	-6.88935	0.00181674	0.00490557	-8.19104
hsa-miR-4478	-1.03269	2.66731	-12.0244	0.000186161	0.000633544	-5.40366
hsa-miR-8077	-1.03543	2.16071	-26.2993	6.84e-06	3.98e-05	-1.33604
hsa-miR-708-5p	-1.03691	2.1635	-23.0994	1.19e-05	6.08e-05	-2.0156
hsa-miR-3190-3p	-1.04065	1.41855	-13.1937	0.0001263	0.000451525	-4.927
hsa-miR-151b	-1.04192	2.40121	-13.2826	0.000122798	0.000441484	-4.89244
hsa-miR-98-3p	-1.04205	2.38132	-33.0649	2.58e-06	1.77e-05	-0.134382
hsa-miR-127-3p	-1.04412	2.61994	-16.3232	5.16e-05	0.00020882	-3.82623
hsa-miR-532-5p	-1.04435	2.29105	-9.71418	0.000450972	0.00139337	-6.4891
hsa-miR-4306	-1.04599	2.65315	-9.66592	0.000460317	0.00141367	-6.51423
hsa-miR-6073	-1.04678	1.84996	-12.453	0.000160838	0.000556277	-5.22406
hsa-miR-6876-5p	-1.05884	2.17554	-16.585	4.83e-05	0.000197459	-3.74362
hsa-miR-146b-5p	-1.0598	2.30916	-10.6655	0.00030654	0.000989077	-6.01583
hsa-miR-6778-5p	-1.06195	2.32225	-13.9195	0.0001009	0.000370904	-4.65097
hsa-miR-8069	-1.06264	3.41092	-81.3384	5.53e-08	7.58e-07	4.60529
hsa-miR-7154-5p	-1.06814	2.17856	-51.9535	3.75e-07	3.74e-06	2.24315
hsa-miR-15a-5p	-1.06938	2.63167	-12.6783	0.000149224	0.000520346	-5.13198
hsa-miR-6887-5p	-1.06943	2.57154	-19.4748	2.45e-05	0.000112396	-2.90746
hsa-miR-513a-5p	-1.07388	2.40251	-15.9141	5.74e-05	0.000227361	-3.95798
hsa-miR-6807-5p	-1.08003	2.33734	-20.2946	2.05e-05	9.61e-05	-2.69226
hsa-miR-6781-5p	-1.08126	1.89065	-10.0062	0.000399125	0.00125601	-6.33944
hsa-miR-4787-3p	-1.08191	1.83406	-7.68036	0.00117554	0.0032928	-7.66063
hsa-miR-7851-3p	-1.08298	2.70719	-25.7825	7.44e-06	4.24e-05	-1.44008
hsa-miR-4728-5p	-1.08655	2.39686	-16.7781	4.6e-05	0.0001908	-3.68349
hsa-miR-6880-5p	-1.09371	2.31672	-16.3155	5.17e-05	0.000208904	-3.82868
hsa-miR-8087	-1.09887	2.29788	-10.563	0.000319059	0.00102171	-6.06492
hsa-miR-513b-5p	-1.10065	2.40163	-10.3191	0.00035145	0.00111424	-6.1835
hsa-miR-6772-5p	-1.10147	2.30979	-13.5874	0.000111657	0.000404857	-4.77553
hsa-miR-765	-1.10241	2.39067	-14.2084	9.26e-05	0.000342934	-4.5449
hsa-miR-1271-5p	-1.107	1.7457	-8.43301	0.000804886	0.00235012	-7.19805
hsa-miR-619-5p	-1.10705	1.83293	-8.21061	0.000897274	0.00259903	-7.33084
hsa-miR-23a-3p	-1.10755	3.23326	-11.8989	0.000194487	0.000660118	-5.4574
hsa-miR-664a-3p	-1.11063	1.93391	-20.9201	1.81e-05	8.64e-05	-2.53373
hsa-miR-107	-1.11357	2.70989	-14.4917	8.52e-05	0.000317938	-4.44285
hsa-miR-512-3p	-1.1223	1.63208	-16.983	4.37e-05	0.000182756	-3.62039
hsa-miR-5190	-1.12665	1.76761	-7.9891	0.0010025	0.00284562	-7.46628
hsa-miR-4465	-1.12761	2.31932	-16.5921	4.82e-05	0.000197419	-3.7414
hsa-miR-9500	-1.12788	2.51607	-28.8032	4.64e-06	2.85e-05	-0.859009
hsa-miR-106b-5p	-1.12867	2.31199	-9.2301	0.000556436	0.00167456	-6.74646
hsa-miR-125b-2-3p	-1.13245	2.08244	-20.0373	2.17e-05	0.000101266	-2.75888
hsa-miR-574-3p	-1.13457	2.6834	-13.6928	0.000108095	0.00039362	-4.73566
hsa-miR-6869-5p	-1.13922	3.19283	-53.6248	3.28e-07	3.34e-06	2.40991
hsa-miR-5001-5p	-1.14337	2.20723	-6.48484	0.00230864	0.00609184	-8.48234
hsa-miR-4513	-1.14663	1.79908	-8.1482	0.000925496	0.00266263	-7.36867
hsa-miR-584-5p	-1.15037	1.84356	-13.9896	9.88e-05	0.00036443	-4.62501
hsa-miR-95-3p	-1.15899	2.31152	-250.919	4.49e-10	1.09e-08	10.5461
hsa-miR-6789-5p	-1.16272	2.34594	-14.9533	7.47e-05	0.000285773	-4.28065
hsa-miR-10a-5p	-1.1635	2.29904	-14.7793	7.84e-05	0.00029664	-4.34125
hsa-miR-6872-5p	-1.16381	2.33292	-12.8007	0.000143347	0.00050191	-5.0826
hsa-miR-6889-5p	-1.1751	2.40483	-10.523	0.000324106	0.00103527	-6.08417
hsa-miR-6851-5p	-1.18333	1.84566	-7.47947	0.00130789	0.00362766	-7.79075
hsa-miR-4755-3p	-1.184	2.36607	-5.33754	0.00491061	0.0124922	-9.396
hsa-miR-6131	-1.18601	2.08465	-14.8202	7.75e-05	0.000294078	-4.32692
hsa-miR-7111-3p	-1.18763	2.29937	-17.8763	3.52e-05	0.000152944	-3.35376
hsa-let-7b-5p	-1.19584	3.31801	-16.1071	5.46e-05	0.000218468	-3.89542
hsa-let-7f-5p	-1.19647	3.05632	-18.0448	3.38e-05	0.0001475	-3.30491
hsa-miR-532-3p	-1.19686	1.85574	-24.5711	9.13e-06	4.86e-05	-1.69224
hsa-let-7g-5p	-1.20078	2.79506	-29.2673	4.34e-06	2.71e-05	-0.775119
hsa-miR-6857-5p	-1.20127	1.79289	-12.9031	0.000138644	0.000490839	-5.04161
hsa-miR-625-5p	-1.22049	1.88788	-8.00472	0.000994601	0.00282951	-7.45662
hsa-miR-410-5p	-1.23416	1.11494	-125.327	8.72e-09	1.67e-07	6.88472
hsa-miR-376a-5p	-1.23449	1.11506	-125.287	8.73e-09	1.67e-07	6.88302
hsa-miR-660-5p	-1.23466	1.91171	-14.8787	7.63e-05	0.000290111	-4.30655
hsa-miR-3198	-1.2356	2.73683	-14.5112	8.47e-05	0.000316618	-4.43593
hsa-miR-564	-1.23642	1.89385	-18.2485	3.22e-05	0.000142119	-3.24644
hsa-miR-130a-3p	-1.23995	2.44508	-17.67	3.69e-05	0.000159816	-3.41416
hsa-miR-151a-5p	-1.24637	2.4804	-8.08225	0.000956502	0.00273639	-7.40892
hsa-miR-590-5p	-1.24639	1.21346	-15.6762	6.12e-05	0.000240026	-4.03609
hsa-miR-100-5p	-1.25512	3.02003	-24.0918	9.92e-06	5.23e-05	-1.79541
hsa-miR-4515	-1.2601	1.9855	-17.1265	4.21e-05	0.000177249	-3.57665
hsa-miR-6894-3p	-1.26193	2.27601	-90.4844	3.51e-08	5.14e-07	5.16706
hsa-miR-22-3p	-1.26211	3.05812	-24.9667	8.53e-06	4.64e-05	-1.60856
hsa-miR-155-5p	-1.28128	2.4217	-14.7022	8.02e-05	0.000302365	-4.3683
hsa-miR-7515	-1.28377	2.57793	-31.4383	3.2e-06	2.1e-05	-0.399395
hsa-miR-23b-3p	-1.28481	3.0715	-17.0371	4.31e-05	0.000180616	-3.60388
hsa-miR-32-5p	-1.31822	1.07291	-44742.7	1.07e-19	4.53e-17	36.5149
hsa-miR-125b-5p	-1.32196	3.09466	-35.4881	1.91e-06	1.38e-05	0.237337
hsa-miR-6089	-1.32416	3.17431	-69.3366	1.09e-07	1.34e-06	3.7638
hsa-miR-6127	-1.33382	2.82227	-15.9375	5.71e-05	0.000226916	-3.95036
hsa-miR-6803-5p	-1.33966	2.83513	-31.8371	3.03e-06	2.01e-05	-0.333188
hsa-miR-3654	-1.352	1.98077	-12.1735	0.00017683	0.000603964	-5.3405
hsa-miR-6785-5p	-1.36349	2.75871	-18.9034	2.78e-05	0.00012524	-3.06272
hsa-miR-204-5p	-1.44712	1.57684	-5.12589	0.00572362	0.0143881	-9.58058
hsa-miR-378a-5p	-1.46008	1.43786	-52.2594	3.66e-07	3.67e-06	2.27406
hsa-miR-7641	-1.46074	2.92713	-27.2353	5.89e-06	3.51e-05	-1.15265
hsa-miR-181c-5p	-1.70907	1.93978	-12.5171	0.000157422	0.000545202	-5.19769
hsa-miR-486-5p	-2.1415	2.33849	-72.5357	9.02e-08	1.15e-06	4.00153
